# Supplementary material for: 1,8-Bis(4-chloro­benzo­yl)-7-meth­oxy­naphthalen-2-ol ethanol monosolvate
Source: Acta Crystallogr Sect E Struct Rep Online. 2010 Jun 26;66(Pt 7):o1790. doi: 10.1107/S1600536810024074 (PMC3007080; doi:10.1107/S1600536810024074)
Supplement: Supplementary file 1 [file e-66-o1790-sup1.cif]

##############################################################################
###                                                                        ###
###        Electronic paper (Acta Crystallographica Section E)             ###
###                                                                        ###
##############################################################################
#                                                                            #
# This CIF contains the data in a paper accepted for publication in Acta     #
# Crystallographica Section E. It conforms to the requirements of Notes      #
# for Authors for Section E, and has been peer reviewed under the auspices   #
# of the IUCr Commission on Journals.                                        #
#                                                                            #
# Full details of the Crystallographic Information File format               #
# are given in the paper "The Crystallographic Information File (CIF):       #
# a New Standard Archive File for Crystallography" by S. R. Hall, F. H.      #
# Allen and I. D. Brown [Acta Cryst. (1991), A47, 655-685].                  #
#                                                                            #
# The current version of the core CIF dictionary is obtainable from          #
# ftp://ftp.iucr.org/pub/cif_core.dic. The current version number is 2.4.    #
#                                                                            #
# Software is freely available for graphical display of the structure(s) in  #
# this CIF.  For information consult the CIF home page http://www.iucr.org/  #
# cif/home.html                                                              #
#                                                                            #
# This file may be used for bona fide research purposes within the           #
# scientific community so long as proper attribution is given to the journal # 
# article from which it was obtained.                                        #
#                                                                            #
##############################################################################
                                             
data_I
_audit_creation_method     SHELXL-97
_chemical_name_systematic
;
1,8-Bis(4-chlorobenzoyl)-7-methoxynaphthalen-2-ol ethanol monosolvate
;
_chemical_name_common     ?
_chemical_formula_moiety     'C25 H16 Cl2 O4, C2 H6 O'
_chemical_formula_sum     'C27 H22 Cl2 O5'
_chemical_formula_iupac     'C25 H16 Cl2 O4, C2 H6 O'
_chemical_formula_weight     497.35
_chemical_melting_point     ?
_chemical_melting_point_gt     505.5
_chemical_melting_point_lt     506.5
_symmetry_cell_setting     tetragonal
_symmetry_space_group_name_H-M     'I -4'
_symmetry_space_group_name_Hall     'I -4'
loop_
    _symmetry_equiv_pos_as_xyz
    'x, y, z'
    'y, -x, -z'
    '-x, -y, z'
    '-y, x, -z'
    'x+1/2, y+1/2, z+1/2'
    'y+1/2, -x+1/2, -z+1/2'
    '-x+1/2, -y+1/2, z+1/2'
    '-y+1/2, x+1/2, -z+1/2'
_cell_length_a     25.2992(5)
_cell_length_b     25.2992(5)
_cell_length_c     7.3068(2)
_cell_angle_alpha     90.00
_cell_angle_beta     90.00
_cell_angle_gamma     90.00
_cell_volume     4676.71(18)
_cell_formula_units_Z     8
_cell_measurement_reflns_used     34431
_cell_measurement_theta_min     3.5
_cell_measurement_theta_max     68.2
_cell_measurement_temperature     193(2)
_exptl_crystal_description     'platelet'
_exptl_crystal_colour     'yellow'
_exptl_crystal_size_max     0.60
_exptl_crystal_size_mid     0.10
_exptl_crystal_size_min     0.10
_exptl_crystal_density_diffrn     1.413
_exptl_crystal_density_meas     ?
_exptl_crystal_density_method     'not measured'
_exptl_crystal_F_000     2064
_exptl_absorpt_coefficient_mu     2.813
_exptl_absorpt_correction_type     numerical
_exptl_absorpt_process_details
;
(<i>NUMABS</i>; Higashi, 1999)
;
_exptl_absorpt_correction_T_min     0.2832
_exptl_absorpt_correction_T_max     0.7662
_exptl_special_details
;
;
_diffrn_ambient_temperature     193(2)
_diffrn_radiation_type     CuK\a
_diffrn_radiation_wavelength     1.54187
_diffrn_radiation_source     'rotating anode'
_diffrn_radiation_monochromator     graphite
_diffrn_measurement_device_type     'Rigaku R-AXIS RAPID'
_diffrn_measurement_method     \w
_diffrn_detector_area_resol_mean     10.00
_diffrn_reflns_number     43771
_diffrn_reflns_av_R_equivalents     0.0586
_diffrn_reflns_av_sigmaI/netI     0.0378
_diffrn_reflns_theta_min     3.49
_diffrn_reflns_theta_max     68.24
_diffrn_reflns_theta_full     68.24
_diffrn_measured_fraction_theta_max     0.999
_diffrn_measured_fraction_theta_full     0.999
_diffrn_reflns_limit_h_min     -30
_diffrn_reflns_limit_h_max     30
_diffrn_reflns_limit_k_min     -29
_diffrn_reflns_limit_k_max     30
_diffrn_reflns_limit_l_min     -8
_diffrn_reflns_limit_l_max     8
_diffrn_standards_number     ?
_diffrn_standards_interval_count     ?
_diffrn_standards_interval_time     ?
_diffrn_standards_decay_%     ?
_refine_special_details
;
Refinement of <i>F</i>^2^ against ALL reflections. The weighted <i>R</i>-factor
<i>wR</i> and goodness of fit <i>S</i> are based on <i>F</i>^2^, conventional
<i>R</i>-factors <i>R</i> are based on <i>F</i>, with <i>F</i> set to zero for
negative <i>F</i>^2^. The threshold expression of <i>F</i>^2^ >
\s(<i>F</i>^2^) is used only for calculating <i>R</i>-factors(gt) <i>etc</i>.
and is not relevant to the choice of reflections for refinement.
<i>R</i>-factors based on <i>F</i>^2^ are statistically about twice as large
as those based on <i>F</i>, and <i>R</i>- factors based on ALL data will be
even larger.
;
_reflns_number_total     4272
_reflns_number_gt     3676
_reflns_threshold_expression     I>2sigma(I)
_refine_ls_structure_factor_coef     Fsqd
_refine_ls_matrix_type     full
_refine_ls_R_factor_all     0.0550
_refine_ls_R_factor_gt     0.0497
_refine_ls_wR_factor_gt     0.1391
_refine_ls_wR_factor_ref     0.1462
_refine_ls_goodness_of_fit_ref     1.112
_refine_ls_restrained_S_all     1.117
_refine_ls_number_reflns     4272
_refine_ls_number_parameters     322
_refine_ls_number_restraints     50
_refine_ls_number_constraints     ?
_refine_ls_hydrogen_treatment     mixed
_refine_ls_weighting_scheme     calc
_refine_ls_weighting_details
         'calc w=1/[\s^2^(Fo^2^)+(0.0883P)^2^+0.0000P] where P=(Fo^2^+2Fc^2^)/3'
_atom_sites_solution_hydrogens     geom
_atom_sites_solution_primary     direct
_atom_sites_solution_secondary     difmap
_refine_ls_shift/su_max     0.001
_refine_ls_shift/su_mean     0.000
_refine_diff_density_max     0.413
_refine_diff_density_min     -0.240
_refine_ls_extinction_method     'SHELXL97 (Sheldrick, 2008)'
_refine_ls_extinction_coef     0.00147(14)
_refine_ls_extinction_expression
                                  'Fc^*^=kFc[1+0.001xFc^2^\l^3^/sin(2\q)]^-1/4^'
_refine_ls_abs_structure_details     'Flack (1983), 1951 Friedel pairs'
_refine_ls_abs_structure_Flack     0.425(17)
loop_
    _atom_type_symbol
    _atom_type_description
    _atom_type_scat_dispersion_real
    _atom_type_scat_dispersion_imag
    _atom_type_scat_source
    'C' 'C' 0.0181 0.0091
                         'International Tables Vol C Tables 4.2.6.8 and 6.1.1.4'
    'H' 'H' 0.0000 0.0000
                         'International Tables Vol C Tables 4.2.6.8 and 6.1.1.4'
    'Cl' 'Cl' 0.3639 0.7018
                         'International Tables Vol C Tables 4.2.6.8 and 6.1.1.4'
    'O' 'O' 0.0492 0.0322
                         'International Tables Vol C Tables 4.2.6.8 and 6.1.1.4'
_computing_data_collection     'PROCESS-AUTO (Rigaku, 1998)'
_computing_cell_refinement     'PROCESS-AUTO (Rigaku, 1998)'
_computing_data_reduction     'CrystalStructure (Rigaku/MSC, 2004)'
_computing_structure_solution     'SIR2004 (Burla <i>et al.</i>,  2005)'
_computing_structure_refinement     'SHELXL97 (Sheldrick, 2008)'
_computing_molecular_graphics     'ORTEPIII (Burnett & Johnson, 1996)'
_computing_publication_material     'SHELXL97 (Sheldrick, 2008)'
loop_
    _atom_site_type_symbol
    _atom_site_label
    _atom_site_fract_x
    _atom_site_fract_y
    _atom_site_fract_z
    _atom_site_U_iso_or_equiv
    _atom_site_adp_type
    _atom_site_calc_flag
    _atom_site_refinement_flags
    _atom_site_occupancy
    _atom_site_disorder_assembly
    _atom_site_disorder_group
    Cl Cl1 0.05719(3) 0.03898(3) 0.17865(14) 0.0621(3) Uani d . 1 . .
    Cl Cl2 -0.02496(4) 0.16783(4) 0.08841(16) 0.0770(3) Uani d . 1 . .
    O O1 0.11592(9) 0.21618(9) 0.8263(4) 0.0551(6) Uani d . 1 . .
    O O2 0.04808(10) 0.31611(10) 0.8034(4) 0.0612(6) Uani d . 1 . .
    O O3 0.23047(8) 0.17133(9) 0.6041(4) 0.0598(6) Uani d U 1 . .
    O O4 0.07574(10) 0.41241(9) 0.6105(4) 0.0678(7) Uani d . 1 . .
    H H4O 0.0566 0.3955 0.6795 0.081 Uiso d R 1 . .
    C C1 0.17824(11) 0.24765(13) 0.6109(5) 0.0479(7) Uani d . 1 . .
    C C2 0.22785(13) 0.22437(13) 0.5843(5) 0.0522(8) Uani d . 1 . .
    C C3 0.27296(13) 0.25544(15) 0.5449(5) 0.0566(9) Uani d . 1 . .
    H H3 0.3063 0.2393 0.5240 0.068 Uiso calc R 1 . .
    C C4 0.26750(14) 0.30881(15) 0.5375(5) 0.0584(9) Uani d . 1 . .
    H H4 0.2979 0.3298 0.5153 0.070 Uiso calc R 1 . .
    C C5 0.21886(14) 0.33392(14) 0.5614(5) 0.0545(8) Uani d . 1 . .
    C C6 0.21545(15) 0.39011(14) 0.5502(5) 0.0612(9) Uani d . 1 . .
    H H6 0.2467 0.4099 0.5287 0.073 Uiso calc R 1 . .
    C C7 0.16923(16) 0.41585(14) 0.5690(6) 0.0645(10) Uani d . 1 . .
    H H7 0.1681 0.4533 0.5609 0.077 Uiso calc R 1 . .
    C C8 0.12273(14) 0.38691(13) 0.6008(5) 0.0560(8) Uani d . 1 . .
    C C9 0.12359(12) 0.33224(12) 0.6194(5) 0.0506(8) Uani d . 1 . .
    C C10 0.17206(12) 0.30356(13) 0.5983(5) 0.0489(7) Uani d . 1 . .
    C C11 0.13535(12) 0.21062(13) 0.6754(5) 0.0488(7) Uani d . 1 . .
    C C12 0.11815(12) 0.16695(12) 0.5514(5) 0.0464(7) Uani d . 1 . .
    C C13 0.13067(13) 0.16708(13) 0.3672(5) 0.0521(8) Uani d . 1 . .
    H H13 0.1527 0.1942 0.3194 0.063 Uiso calc R 1 . .
    C C14 0.11142(14) 0.12794(14) 0.2511(5) 0.0548(8) Uani d . 1 . .
    H H14 0.1190 0.1288 0.1238 0.066 Uiso calc R 1 . .
    C C15 0.08117(12) 0.08796(12) 0.3244(5) 0.0501(7) Uani d . 1 . .
    C C16 0.06922(13) 0.08626(13) 0.5068(5) 0.0535(8) Uani d . 1 . .
    H H16 0.0488 0.0579 0.5545 0.064 Uiso calc R 1 . .
    C C17 0.08686(12) 0.12576(13) 0.6207(5) 0.0527(8) Uani d . 1 . .
    H H17 0.0778 0.1252 0.7469 0.063 Uiso calc R 1 . .
    C C18 0.07059(13) 0.30794(12) 0.6591(5) 0.0513(8) Uani d . 1 . .
    C C19 0.04529(13) 0.27497(13) 0.5116(5) 0.0510(8) Uani d . 1 . .
    C C20 0.06054(14) 0.27961(14) 0.3330(6) 0.0572(8) Uani d . 1 . .
    H H20 0.0868 0.3047 0.3000 0.069 Uiso calc R 1 . .
    C C21 0.03752(15) 0.24741(15) 0.1975(6) 0.0625(9) Uani d . 1 . .
    H H21 0.0478 0.2503 0.0729 0.075 Uiso calc R 1 . .
    C C22 -0.00009(14) 0.21190(14) 0.2508(6) 0.0588(9) Uani d . 1 . .
    C C23 -0.01677(14) 0.20716(14) 0.4298(6) 0.0610(9) Uani d . 1 . .
    H H23 -0.0430 0.1820 0.4622 0.073 Uiso calc R 1 . .
    C C24 0.00536(13) 0.23966(13) 0.5612(6) 0.0560(8) Uani d . 1 . .
    H H24 -0.0065 0.2380 0.6844 0.067 Uiso calc R 1 . .
    C C25 0.28018(15) 0.14558(17) 0.5787(7) 0.0720(11) Uani d U 1 . .
    H H25A 0.2756 0.1073 0.5930 0.086 Uiso calc R 1 . .
    H H25B 0.3054 0.1585 0.6700 0.086 Uiso calc R 1 . .
    H H25C 0.2936 0.1532 0.4556 0.086 Uiso calc R 1 . .
    C C26 0.10138(18) 0.4338(3) 0.0813(9) 0.1041(17) Uani d DU 1 . .
    H H26A 0.1190 0.4317 0.2004 0.125 Uiso calc PR 0.63 A 1
    H H26B 0.1041 0.4700 0.0339 0.125 Uiso calc PR 0.63 A 1
    H H26C 0.1183 0.4093 -0.0045 0.125 Uiso calc PR 0.63 A 1
    H H26D 0.1226 0.4626 0.1330 0.125 Uiso d PR 0.37 A 2
    H H26E 0.1193 0.4193 -0.0264 0.125 Uiso d PR 0.37 A 2
    H H26F 0.0969 0.4059 0.1731 0.125 Uiso d PR 0.37 A 2
    C C27A 0.0461(3) 0.4197(4) 0.1019(11) 0.092(2) Uani d PDU 0.63 B 1
    H H27A 0.0445 0.3839 0.1557 0.111 Uiso calc PR 0.63 B 1
    H H27B 0.0302 0.4443 0.1919 0.111 Uiso calc PR 0.63 B 1
    C C27B 0.0485(4) 0.4546(5) 0.028(2) 0.092(4) Uani d PDU 0.37 B 2
    H H27C 0.0313 0.4689 0.1394 0.110 Uiso calc PR 0.37 B 2
    H H27D 0.0539 0.4845 -0.0571 0.110 Uiso calc PR 0.37 B 2
    O O5 0.01506(14) 0.42004(17) -0.0507(6) 0.1179(14) Uani d DU 1 . .
    H H5O -0.0194(3) 0.4263(11) -0.026(3) 0.141 Uiso d D 1 . .
loop_
    _atom_site_aniso_label
    _atom_site_aniso_U_11
    _atom_site_aniso_U_22
    _atom_site_aniso_U_33
    _atom_site_aniso_U_12
    _atom_site_aniso_U_13
    _atom_site_aniso_U_23
    Cl1 0.0672(5) 0.0567(5) 0.0624(6) -0.0070(4) -0.0069(4) -0.0074(4)
    Cl2 0.0848(6) 0.0637(5) 0.0826(7) 0.0000(4) -0.0310(6) -0.0117(5)
    O1 0.0530(12) 0.0687(14) 0.0436(13) -0.0058(10) 0.0053(11) -0.0048(11)
    O2 0.0612(14) 0.0643(14) 0.0580(16) -0.0030(11) 0.0122(13) -0.0105(13)
    O3 0.0514(12) 0.0651(14) 0.0630(16) 0.0046(10) 0.0009(12) -0.0015(12)
    O4 0.0671(15) 0.0577(14) 0.0787(19) -0.0015(11) 0.0040(14) 0.0011(13)
    C1 0.0464(15) 0.0612(18) 0.0363(17) -0.0059(13) 0.0009(13) -0.0056(14)
    C2 0.0526(18) 0.063(2) 0.0414(18) -0.0029(14) -0.0019(15) -0.0039(16)
    C3 0.0462(17) 0.078(2) 0.0453(19) -0.0041(15) 0.0027(15) -0.0040(17)
    C4 0.055(2) 0.077(2) 0.0428(19) -0.0147(17) -0.0010(16) -0.0027(17)
    C5 0.0551(18) 0.066(2) 0.0423(18) -0.0132(15) 0.0018(15) -0.0058(16)
    C6 0.069(2) 0.063(2) 0.052(2) -0.0227(17) 0.0005(18) -0.0029(17)
    C7 0.074(2) 0.0544(19) 0.065(2) -0.0153(17) 0.002(2) -0.0025(18)
    C8 0.0626(19) 0.0550(18) 0.051(2) -0.0080(15) 0.0049(17) -0.0070(16)
    C9 0.0531(17) 0.0539(17) 0.0447(18) -0.0067(13) 0.0020(15) -0.0040(15)
    C10 0.0501(17) 0.0591(18) 0.0374(17) -0.0100(13) -0.0018(14) -0.0068(14)
    C11 0.0437(15) 0.0582(18) 0.0446(18) -0.0023(13) 0.0004(15) -0.0016(16)
    C12 0.0424(15) 0.0536(17) 0.0431(18) 0.0012(12) -0.0031(14) -0.0002(14)
    C13 0.0530(17) 0.0567(18) 0.047(2) -0.0071(13) 0.0036(15) 0.0008(15)
    C14 0.0595(19) 0.062(2) 0.0432(18) -0.0040(16) 0.0029(15) -0.0015(16)
    C15 0.0479(16) 0.0499(16) 0.0527(19) -0.0020(13) -0.0034(15) -0.0039(16)
    C16 0.0545(18) 0.0499(18) 0.056(2) -0.0046(14) 0.0048(15) 0.0036(15)
    C17 0.0553(17) 0.0524(17) 0.050(2) 0.0004(14) 0.0052(15) 0.0027(15)
    C18 0.0519(17) 0.0506(17) 0.051(2) -0.0009(13) 0.0021(16) -0.0004(15)
    C19 0.0485(17) 0.0518(18) 0.053(2) 0.0015(14) -0.0018(15) -0.0007(15)
    C20 0.0587(19) 0.0565(19) 0.056(2) -0.0049(15) -0.0040(17) 0.0011(17)
    C21 0.071(2) 0.066(2) 0.050(2) 0.0013(17) -0.0074(18) -0.0045(18)
    C22 0.058(2) 0.0518(19) 0.066(2) 0.0023(15) -0.0163(17) -0.0054(17)
    C23 0.0553(19) 0.0515(18) 0.076(3) -0.0047(14) -0.0056(19) -0.0023(18)
    C24 0.0534(18) 0.0540(18) 0.061(2) -0.0039(14) 0.0014(16) 0.0005(17)
    C25 0.068(2) 0.080(3) 0.067(3) 0.0053(18) 0.006(2) -0.002(2)
    C26 0.078(3) 0.140(5) 0.095(4) 0.015(3) -0.018(3) -0.023(4)
    C27A 0.104(5) 0.093(5) 0.080(6) 0.009(4) -0.002(4) -0.002(4)
    C27B 0.080(7) 0.095(9) 0.102(11) -0.004(6) 0.001(7) -0.012(8)
    O5 0.0704(19) 0.158(3) 0.125(4) 0.016(2) -0.007(2) -0.054(3)
_geom_special_details
;
All e.s.d.'s (except the e.s.d. in the dihedral angle between two l.s. planes)
are estimated using the full covariance matrix. The cell e.s.d.'s are taken
into account individually in the estimation of e.s.d.'s in distances, angles
and torsion angles; correlations between e.s.d.'s in cell parameters are only
used when they are defined by crystal symmetry. An approximate (isotropic)
treatment of cell e.s.d.'s is used for estimating e.s.d.'s involving l.s.
planes.
;
loop_
    _geom_bond_atom_site_label_1
    _geom_bond_atom_site_label_2
    _geom_bond_site_symmetry_2
    _geom_bond_distance
    _geom_bond_publ_flag
    Cl1 C15 . 1.743(3) ?
    Cl2 C22 . 1.746(4) ?
    O1 C11 . 1.215(4) ?
    O2 C18 . 1.216(4) ?
    O3 C2 . 1.351(4) ?
    O3 C25 . 1.428(4) ?
    O4 C8 . 1.354(4) ?
    O4 H4O . 0.8200 ?
    C1 C2 . 1.400(5) ?
    C1 C10 . 1.426(5) ?
    C1 C11 . 1.509(4) ?
    C2 C3 . 1.415(5) ?
    C3 C4 . 1.358(5) ?
    C3 H3 . 0.9500 ?
    C4 C5 . 1.396(5) ?
    C4 H4 . 0.9500 ?
    C5 C6 . 1.427(5) ?
    C5 C10 . 1.437(4) ?
    C6 C7 . 1.345(6) ?
    C6 H6 . 0.9500 ?
    C7 C8 . 1.405(5) ?
    C7 H7 . 0.9500 ?
    C8 C9 . 1.390(5) ?
    C9 C10 . 1.433(5) ?
    C9 C18 . 1.503(4) ?
    C11 C12 . 1.494(5) ?
    C12 C13 . 1.382(5) ?
    C12 C17 . 1.403(4) ?
    C13 C14 . 1.392(5) ?
    C13 H13 . 0.9500 ?
    C14 C15 . 1.377(5) ?
    C14 H14 . 0.9500 ?
    C15 C16 . 1.367(5) ?
    C16 C17 . 1.375(5) ?
    C16 H16 . 0.9500 ?
    C17 H17 . 0.9500 ?
    C18 C19 . 1.506(5) ?
    C19 C20 . 1.366(6) ?
    C19 C24 . 1.396(5) ?
    C20 C21 . 1.408(5) ?
    C20 H20 . 0.9500 ?
    C21 C22 . 1.365(5) ?
    C21 H21 . 0.9500 ?
    C22 C23 . 1.379(6) ?
    C23 C24 . 1.383(5) ?
    C23 H23 . 0.9500 ?
    C24 H24 . 0.9500 ?
    C25 H25A . 0.9800 ?
    C25 H25B . 0.9800 ?
    C25 H25C . 0.9800 ?
    C26 C27A . 1.451(7) ?
    C26 C27B . 1.488(8) ?
    C26 H26A . 0.9800 ?
    C26 H26B . 0.9800 ?
    C26 H26C . 0.9800 ?
    C26 H26D . 0.9800 ?
    C26 H26E . 0.9800 ?
    C26 H26F . 0.9800 ?
    C27A O5 . 1.364(7) ?
    C27A H27A . 0.9900 ?
    C27A H27B . 0.9900 ?
    C27B O5 . 1.347(8) ?
    C27B H27C . 0.9900 ?
    C27B H27D . 0.9900 ?
    O5 H5O . 0.904(10) ?
loop_
    _geom_angle_atom_site_label_1
    _geom_angle_atom_site_label_2
    _geom_angle_atom_site_label_3
    _geom_angle_site_symmetry_1
    _geom_angle_site_symmetry_3
    _geom_angle
    _geom_angle_publ_flag
    C2 O3 C25 . . 118.8(3) ?
    C8 O4 H4O . . 107.7 ?
    C2 C1 C10 . . 120.4(3) ?
    C2 C1 C11 . . 115.3(3) ?
    C10 C1 C11 . . 123.9(3) ?
    O3 C2 C1 . . 116.5(3) ?
    O3 C2 C3 . . 122.3(3) ?
    C1 C2 C3 . . 121.2(3) ?
    C4 C3 C2 . . 118.6(3) ?
    C4 C3 H3 . . 120.7 ?
    C2 C3 H3 . . 120.7 ?
    C3 C4 C5 . . 122.5(3) ?
    C3 C4 H4 . . 118.8 ?
    C5 C4 H4 . . 118.8 ?
    C4 C5 C6 . . 120.0(3) ?
    C4 C5 C10 . . 120.4(3) ?
    C6 C5 C10 . . 119.6(3) ?
    C7 C6 C5 . . 121.9(3) ?
    C7 C6 H6 . . 119.0 ?
    C5 C6 H6 . . 119.0 ?
    C6 C7 C8 . . 119.5(3) ?
    C6 C7 H7 . . 120.2 ?
    C8 C7 H7 . . 120.2 ?
    O4 C8 C9 . . 118.9(3) ?
    O4 C8 C7 . . 119.7(3) ?
    C9 C8 C7 . . 121.4(3) ?
    C8 C9 C10 . . 120.4(3) ?
    C8 C9 C18 . . 114.3(3) ?
    C10 C9 C18 . . 125.2(3) ?
    C1 C10 C9 . . 126.1(3) ?
    C1 C10 C5 . . 116.9(3) ?
    C9 C10 C5 . . 117.0(3) ?
    O1 C11 C12 . . 121.2(3) ?
    O1 C11 C1 . . 120.2(3) ?
    C12 C11 C1 . . 118.6(3) ?
    C13 C12 C17 . . 118.8(3) ?
    C13 C12 C11 . . 121.5(3) ?
    C17 C12 C11 . . 119.6(3) ?
    C12 C13 C14 . . 120.8(3) ?
    C12 C13 H13 . . 119.6 ?
    C14 C13 H13 . . 119.6 ?
    C15 C14 C13 . . 118.7(3) ?
    C15 C14 H14 . . 120.7 ?
    C13 C14 H14 . . 120.7 ?
    C16 C15 C14 . . 121.7(3) ?
    C16 C15 Cl1 . . 119.8(3) ?
    C14 C15 Cl1 . . 118.5(3) ?
    C15 C16 C17 . . 119.7(3) ?
    C15 C16 H16 . . 120.2 ?
    C17 C16 H16 . . 120.2 ?
    C16 C17 C12 . . 120.3(3) ?
    C16 C17 H17 . . 119.9 ?
    C12 C17 H17 . . 119.9 ?
    O2 C18 C9 . . 121.0(3) ?
    O2 C18 C19 . . 121.1(3) ?
    C9 C18 C19 . . 117.9(3) ?
    C20 C19 C24 . . 120.5(3) ?
    C20 C19 C18 . . 121.1(3) ?
    C24 C19 C18 . . 118.4(3) ?
    C19 C20 C21 . . 120.3(3) ?
    C19 C20 H20 . . 119.8 ?
    C21 C20 H20 . . 119.8 ?
    C22 C21 C20 . . 117.9(4) ?
    C22 C21 H21 . . 121.0 ?
    C20 C21 H21 . . 121.0 ?
    C21 C22 C23 . . 122.7(3) ?
    C21 C22 Cl2 . . 118.5(3) ?
    C23 C22 Cl2 . . 118.6(3) ?
    C22 C23 C24 . . 118.9(3) ?
    C22 C23 H23 . . 120.6 ?
    C24 C23 H23 . . 120.6 ?
    C23 C24 C19 . . 119.5(4) ?
    C23 C24 H24 . . 120.2 ?
    C19 C24 H24 . . 120.2 ?
    O3 C25 H25A . . 109.5 ?
    O3 C25 H25B . . 109.5 ?
    H25A C25 H25B . . 109.5 ?
    O3 C25 H25C . . 109.5 ?
    H25A C25 H25C . . 109.5 ?
    H25B C25 H25C . . 109.5 ?
    C27A C26 H26A . . 109.5 ?
    C27A C26 H26B . . 109.5 ?
    H26A C26 H26B . . 109.5 ?
    C27A C26 H26C . . 109.5 ?
    H26A C26 H26C . . 109.5 ?
    H26B C26 H26C . . 109.5 ?
    C27B C26 H26D . . 109.3 ?
    C27B C26 H26E . . 109.9 ?
    H26D C26 H26E . . 109.5 ?
    C27B C26 H26F . . 109.2 ?
    H26D C26 H26F . . 109.5 ?
    H26E C26 H26F . . 109.5 ?
    O5 C27A C26 . . 117.9(6) ?
    O5 C27A H27A . . 107.8 ?
    C26 C27A H27A . . 107.8 ?
    O5 C27A H27B . . 107.8 ?
    C26 C27A H27B . . 107.8 ?
    H27A C27A H27B . . 107.2 ?
    O5 C27B C26 . . 116.6(8) ?
    O5 C27B H27C . . 108.1 ?
    C26 C27B H27C . . 108.1 ?
    O5 C27B H27D . . 108.1 ?
    C26 C27B H27D . . 108.1 ?
    H27C C27B H27D . . 107.3 ?
    C27B O5 H5O . . 114.2(14) ?
    C27A O5 H5O . . 113.4(14) ?
loop_
    _geom_torsion_atom_site_label_1
    _geom_torsion_atom_site_label_2
    _geom_torsion_atom_site_label_3
    _geom_torsion_atom_site_label_4
    _geom_torsion_site_symmetry_1
    _geom_torsion_site_symmetry_2
    _geom_torsion_site_symmetry_3
    _geom_torsion_site_symmetry_4
    _geom_torsion
    _geom_torsion_publ_flag
    C25 O3 C2 C1 . . . . -179.9(3) ?
    C25 O3 C2 C3 . . . . -2.0(5) ?
    C10 C1 C2 O3 . . . . 178.1(3) ?
    C11 C1 C2 O3 . . . . 5.4(5) ?
    C10 C1 C2 C3 . . . . 0.1(5) ?
    C11 C1 C2 C3 . . . . -172.5(3) ?
    O3 C2 C3 C4 . . . . -176.3(3) ?
    C1 C2 C3 C4 . . . . 1.6(5) ?
    C2 C3 C4 C5 . . . . -2.2(5) ?
    C3 C4 C5 C6 . . . . -179.3(4) ?
    C3 C4 C5 C10 . . . . 1.1(5) ?
    C4 C5 C6 C7 . . . . 178.8(4) ?
    C10 C5 C6 C7 . . . . -1.6(6) ?
    C5 C6 C7 C8 . . . . 0.0(6) ?
    C6 C7 C8 O4 . . . . -176.6(4) ?
    C6 C7 C8 C9 . . . . 2.2(6) ?
    O4 C8 C9 C10 . . . . 176.0(3) ?
    C7 C8 C9 C10 . . . . -2.8(6) ?
    O4 C8 C9 C18 . . . . -3.2(5) ?
    C7 C8 C9 C18 . . . . 178.1(4) ?
    C2 C1 C10 C9 . . . . 178.9(3) ?
    C11 C1 C10 C9 . . . . -9.1(5) ?
    C2 C1 C10 C5 . . . . -1.2(5) ?
    C11 C1 C10 C5 . . . . 170.8(3) ?
    C8 C9 C10 C1 . . . . -178.9(3) ?
    C18 C9 C10 C1 . . . . 0.2(6) ?
    C8 C9 C10 C5 . . . . 1.2(5) ?
    C18 C9 C10 C5 . . . . -179.8(3) ?
    C4 C5 C10 C1 . . . . 0.6(5) ?
    C6 C5 C10 C1 . . . . -179.0(3) ?
    C4 C5 C10 C9 . . . . -179.4(3) ?
    C6 C5 C10 C9 . . . . 0.9(5) ?
    C2 C1 C11 O1 . . . . 114.4(4) ?
    C10 C1 C11 O1 . . . . -58.0(5) ?
    C2 C1 C11 C12 . . . . -64.7(4) ?
    C10 C1 C11 C12 . . . . 122.9(3) ?
    O1 C11 C12 C13 . . . . 165.1(3) ?
    C1 C11 C12 C13 . . . . -15.8(5) ?
    O1 C11 C12 C17 . . . . -12.4(5) ?
    C1 C11 C12 C17 . . . . 166.7(3) ?
    C17 C12 C13 C14 . . . . 1.8(5) ?
    C11 C12 C13 C14 . . . . -175.7(3) ?
    C12 C13 C14 C15 . . . . -2.3(5) ?
    C13 C14 C15 C16 . . . . 0.8(5) ?
    C13 C14 C15 Cl1 . . . . -179.9(3) ?
    C14 C15 C16 C17 . . . . 1.1(5) ?
    Cl1 C15 C16 C17 . . . . -178.1(2) ?
    C15 C16 C17 C12 . . . . -1.6(5) ?
    C13 C12 C17 C16 . . . . 0.2(5) ?
    C11 C12 C17 C16 . . . . 177.8(3) ?
    C8 C9 C18 O2 . . . . -67.1(4) ?
    C10 C9 C18 O2 . . . . 113.8(4) ?
    C8 C9 C18 C19 . . . . 110.5(4) ?
    C10 C9 C18 C19 . . . . -68.6(5) ?
    O2 C18 C19 C20 . . . . 157.9(4) ?
    C9 C18 C19 C20 . . . . -19.7(5) ?
    O2 C18 C19 C24 . . . . -21.6(5) ?
    C9 C18 C19 C24 . . . . 160.9(3) ?
    C24 C19 C20 C21 . . . . -2.3(5) ?
    C18 C19 C20 C21 . . . . 178.2(3) ?
    C19 C20 C21 C22 . . . . 0.0(5) ?
    C20 C21 C22 C23 . . . . 1.2(6) ?
    C20 C21 C22 Cl2 . . . . -174.6(3) ?
    C21 C22 C23 C24 . . . . 0.0(6) ?
    Cl2 C22 C23 C24 . . . . 175.8(3) ?
    C22 C23 C24 C19 . . . . -2.4(5) ?
    C20 C19 C24 C23 . . . . 3.5(5) ?
    C18 C19 C24 C23 . . . . -177.0(3) ?
    C27B C26 C27A O5 . . . . 49.3(9) ?
    C27A C26 C27B O5 . . . . -49.3(9) ?
    C26 C27B O5 C27A . . . . 48.9(9) ?
    C26 C27A O5 C27B . . . . -51.4(9) ?
loop_
    _geom_hbond_atom_site_label_D
    _geom_hbond_atom_site_label_H
    _geom_hbond_atom_site_label_A
    _geom_hbond_site_symmetry_A
    _geom_hbond_distance_DH
    _geom_hbond_distance_HA
    _geom_hbond_distance_DA
    _geom_hbond_angle_DHA
    O4 H4O O2 . 0.82 2.21 2.900(4) 141
    O4 H4O O5 1_556 0.82 2.32 2.919(5) 131
    O5 H5O O4 6_455 0.904(11) 1.833(11) 2.636(4) 147(2)
    C21 H21 O2 1_554 0.95 2.58 3.374(5) 141
data_global
_journal_date_recd_electronic     2010-06-08
_journal_date_accepted     2010-06-21
_journal_name_full     'Acta Crystallographica, Section E'
_journal_year     2010
_journal_volume     66
_journal_issue      7
_journal_page_first     o1790
_journal_page_last     o1790
_journal_paper_category     QO
_journal_coeditor_code     IS2562
_publ_contact_author_name     'Noriyuki Yonezawa'
_publ_contact_author_address
;
Department of Organic and Polymer Materials Chemistry
Tokyo University of Agriculture & Technology
2-24-16 Naka-machi
Koganei
Tokyo 184-8588
Japan
;
_publ_contact_author_email     'yonezawa@cc.tuat.ac.jp'
_publ_contact_author_fax     '+81-42-388-7291'
_publ_contact_author_phone     '+81-42-388-7053'
_publ_section_title
;
1,8-Bis(4-chlorobenzoyl)-7-methoxynaphthalen-2-ol ethanol monosolvate
;
loop_
    _publ_author_name
    _publ_author_footnote
    _publ_author_address
    'Mitsui, Ryosuke' .
;
Department of Organic and Polymer Materials Chemistry
Tokyo University of Agriculture & Technology
2-24-16 Naka-machi
Koganei
Tokyo 184-8588
Japan
;
    'Nagasawa, Atsushi' .
;
Department of Organic and Polymer Materials Chemistry
Tokyo University of Agriculture & Technology
2-24-16 Naka-machi
Koganei
Tokyo 184-8588
Japan
;
    'Noguchi, Keiichi' .
;
Instrumentation Analysis Center,
Tokyo University of Agriculture & Technology
2-24-16 Naka-machi
Koganei
Tokyo 184-8588
Japan
;
    'Okamoto, Akiko' .
;
Department of Organic and Polymer Materials Chemistry
Tokyo University of Agriculture & Technology
2-24-16 Naka-machi
Koganei
Tokyo 184-8588
Japan
;
    'Yonezawa, Noriyuki' .
;
Department of Organic and Polymer Materials Chemistry
Tokyo University of Agriculture & Technology
2-24-16 Naka-machi
Koganei
Tokyo 184-8588
Japan
;
