# Supplementary material for: 1,8-Bis(4-chloro­benzo­yl)-7-meth­oxy­naphthalen-2-ol ethanol monosolvate
Source: Acta Crystallogr Sect E Struct Rep Online. 2010 Jun 26;66(Pt 7):o1790. doi: 10.1107/S1600536810024074 (PMC3007080; doi:10.1107/S1600536810024074)
Supplement: Supplementary file 2 [file e-66-o1790-Isup2.hkl]

#
# h,k,l, Fc-squared, Fo-squared, sigma(Fo-squared) and status flag
#
data_I
_shelx_title ' yonezawa_081205_2'
_shelx_refln_list_code          4
_shelx_F_calc_maximum      298.13
_exptl_crystal_F_000      2064.00
_reflns_d_resolution_high  0.8301
 
loop_
 _symmetry_equiv_pos_as_xyz
 'x, y, z'
 'y, -x, -z'
 '-x, -y, z'
 '-y, x, -z'
 'x+1/2, y+1/2, z+1/2'
 'y+1/2, -x+1/2, -z+1/2'
 '-x+1/2, -y+1/2, z+1/2'
 '-y+1/2, x+1/2, -z+1/2'
 
_cell_length_a    25.2992
_cell_length_b    25.2992
_cell_length_c     7.3068
_cell_angle_alpha  90.000
_cell_angle_beta   90.000
_cell_angle_gamma  90.000
 
_shelx_F_squared_multiplier     1.000
 
loop_
 _refln_index_h
 _refln_index_k
 _refln_index_l
 _refln_F_squared_calc
 _refln_F_squared_meas
 _refln_F_squared_sigma
 _refln_observed_status
   0   2   0     3454.17     3375.35     35.05 o
   2   2   0     3402.34     2373.10     27.07 o
  -1   3   0     9030.08     6710.19     81.16 o
   1   3   0     9612.87    10086.98    133.94 o
   3   3   0     2022.13     1845.20     30.47 o
  -2   4   0     2565.69     2704.35     41.61 o
   0   4   0     2450.49     1501.42     24.76 o
   2   4   0     2332.39     1792.99     31.98 o
   4   4   0    21628.86    22846.89    359.44 o
  -3   5   0     3618.57     3712.34     63.63 o
  -1   5   0     1488.39      977.87     25.18 o
   1   5   0    17081.12    13979.72    229.95 o
   3   5   0     6889.54     7461.63    113.50 o
   5   5   0    35855.21    35231.00    564.75 o
  -4   6   0    22701.34    24383.01    389.82 o
  -2   6   0      165.52      115.21      9.44 o
   0   6   0    19147.58    16432.45    262.64 o
   2   6   0    66242.98    67426.96   1262.03 o
   4   6   0    84643.50    99111.76   1911.66 o
   6   6   0      143.01      148.18      7.83 o
  -5   7   0    12966.32    12491.49    180.46 o
  -3   7   0     9083.52     7419.57    103.56 o
  -1   7   0    15970.73    13227.08    197.34 o
   1   7   0     1780.16     2072.06     37.54 o
   3   7   0     9471.22     9481.67    143.00 o
   5   7   0    40358.29    41304.37    690.80 o
   7   7   0      569.91      803.59     15.90 o
  -6   8   0    17069.21    19219.81    294.38 o
  -4   8   0     6418.21     7049.83     95.37 o
  -2   8   0     2526.61     2260.83     36.00 o
   0   8   0     9779.77     9035.33    133.80 o
   2   8   0    80680.53    92489.42   1847.69 o
   4   8   0      274.25      156.12      9.27 o
   6   8   0       23.50       17.51      5.03 o
   8   8   0      416.30      564.34     18.08 o
  -7   9   0      891.21      899.90     22.93 o
  -5   9   0     7883.83     8175.79    123.12 o
  -3   9   0    20947.75    21933.11    351.56 o
  -1   9   0     2317.44     1885.14     30.94 o
   1   9   0      725.98      615.26     16.32 o
   3   9   0    36166.32    39926.89    715.76 o
   5   9   0    12400.12    12093.89    182.57 o
   7   9   0     3731.14     3850.15     57.60 o
   9   9   0    10800.02    11333.63    176.04 o
  -8  10   0    17497.43    19295.72    324.77 o
  -6  10   0     4049.47     3874.02     63.25 o
  -4  10   0     1119.87     1028.14     25.09 o
  -2  10   0    10559.97    10119.10    146.30 o
   0  10   0      688.38      736.30     15.98 o
   2  10   0    14202.18    12479.93    191.50 o
   4  10   0    43856.90    43907.89    804.71 o
   6  10   0       20.48       34.39      5.90 o
   8  10   0     1436.88     1283.74     26.58 o
  10  10   0      337.01      374.11     12.40 o
  -9  11   0      584.52      565.98     15.73 o
  -7  11   0     8425.63     8070.86    128.02 o
  -5  11   0      529.48      501.63     18.72 o
  -3  11   0     1253.14     1441.40     27.18 o
  -1  11   0     5875.96     5697.86     84.91 o
   1  11   0     9864.86     9445.83    144.34 o
   3  11   0     6226.50     5793.77     86.45 o
   5  11   0     2345.33     2837.00     47.28 o
   7  11   0      588.48      537.04     16.86 o
   9  11   0     8159.40     8934.87    149.62 o
  11  11   0      464.22      475.24     16.55 o
 -10  12   0      187.12      206.47     11.39 o
  -8  12   0     1759.93     1532.34     29.67 o
  -6  12   0      493.09      390.32     12.88 o
  -4  12   0     3499.87     3401.02     58.31 o
  -2  12   0     2156.82     2047.67     37.57 o
   0  12   0        2.39       10.66      4.33 o
   2  12   0       13.80      183.24     31.97 o
   4  12   0     1326.01     1350.48     25.87 o
   6  12   0    11410.92    12111.37    196.07 o
   8  12   0      128.66      148.47      9.51 o
  10  12   0     7738.60     7608.09    181.12 o
  12  12   0      201.31      198.17     13.38 o
 -11  13   0       55.47       53.39      8.18 o
  -9  13   0     1680.70     1956.34     38.01 o
  -7  13   0     4980.63     4307.34     81.90 o
  -5  13   0      115.28      135.23      8.50 o
  -3  13   0     2048.92     2574.66     50.74 o
  -1  13   0    10665.91    11400.65    184.64 o
   1  13   0    13675.58    14160.37    224.80 o
   3  13   0      210.01      217.04     10.82 o
   5  13   0     1146.02     1199.96     24.18 o
   7  13   0     3907.50     4307.34     74.40 o
   9  13   0     2231.27     2659.19     49.76 o
  11  13   0      297.08      316.32     16.26 o
  13  13   0       16.19       13.50     10.06 o
 -12  14   0        0.75       24.41     12.79 o
 -10  14   0     1003.49      989.49     29.78 o
  -8  14   0     1450.69     1438.94     30.47 o
  -6  14   0       14.42       13.44      4.68 o
  -4  14   0     1140.23     1167.92     27.30 o
  -2  14   0      390.30      571.82     17.46 o
   0  14   0     1441.84     1517.47     29.68 o
   2  14   0       26.47       28.46      4.25 o
   4  14   0     1916.08     1988.47     35.47 o
   6  14   0       13.02        8.86      4.57 o
   8  14   0      172.84      139.90      9.95 o
  10  14   0     5222.45     5183.53    131.96 o
  12  14   0      978.33      881.31     39.55 o
  14  14   0      158.55      140.91     16.81 o
 -13  15   0       90.46       62.99     15.06 o
 -11  15   0        3.48        0.53      3.02 o
  -9  15   0      426.25      451.18     19.12 o
  -7  15   0      393.23      485.78     17.27 o
  -5  15   0      903.72      994.90     24.42 o
  -3  15   0       60.50       64.73      7.22 o
  -1  15   0       38.87       74.09      7.51 o
   1  15   0     4450.81     4371.34     72.05 o
   3  15   0     1053.00     1195.21     23.92 o
   5  15   0      454.09      459.08     14.72 o
   7  15   0     2677.47     2719.62     52.86 o
   9  15   0      372.71      372.37     19.73 o
  11  15   0       95.53       66.97     13.47 o
  13  15   0       94.51       67.36     15.51 o
  15  15   0      177.57      200.38     21.49 o
 -14  16   0      697.05      749.95     41.37 o
 -12  16   0        6.51       21.22     11.22 o
 -10  16   0     1298.81     1339.06     47.22 o
  -8  16   0      372.77      349.22     18.74 o
  -6  16   0        7.51       12.57      5.44 o
  -4  16   0      393.23      603.07     18.72 o
  -2  16   0       51.54       63.20      7.31 o
   0  16   0      231.36      226.60     11.29 o
   2  16   0     1214.60     1378.94     32.10 o
   4  16   0     1331.48     1453.96     43.08 o
   6  16   0       17.60       20.97      7.36 o
   8  16   0      913.09      991.64     43.19 o
  10  16   0       15.39       12.55      8.50 o
  12  16   0      893.00     1060.01     49.65 o
  14  16   0      617.69      672.39     39.62 o
  16  16   0      858.82      888.52     56.45 o
 -15  17   0      598.00      544.06     43.77 o
 -13  17   0     1754.20     1501.02     97.39 o
 -11  17   0      279.56      253.56     29.66 o
  -9  17   0      912.31      836.08     38.11 o
  -7  17   0     1128.89     1203.76     43.03 o
  -5  17   0     1642.88     1723.17     62.83 o
  -3  17   0      111.81      146.35     10.68 o
  -1  17   0      617.87      697.92     21.65 o
   1  17   0       78.58       50.40      8.97 o
   3  17   0     1277.99     1298.26     42.98 o
   5  17   0     1475.32     1645.61     76.67 o
   7  17   0     2628.14     2709.63    112.52 o
   9  17   0       35.57       50.75     11.94 o
  11  17   0      112.78      136.92     19.00 o
  13  17   0     1672.16     1827.85     78.35 o
  15  17   0     1846.52     1917.14    122.38 o
  17  17   0      102.41       73.29     15.87 o
 -16  18   0       67.60       56.74     15.58 o
 -14  18   0        6.38        7.42     11.40 o
 -12  18   0     1800.91     2115.56    100.09 o
 -10  18   0        0.25        4.50     11.75 o
  -8  18   0      498.17      475.12     29.99 o
  -6  18   0      268.86      256.21     18.27 o
  -4  18   0      193.26      208.39     14.55 o
  -2  18   0     1408.27     1589.21     50.64 o
   0  18   0     4223.67     4325.57    175.81 o
   2  18   0       52.67       53.61     11.81 o
   4  18   0     2584.65     2469.74    175.68 o
   6  18   0      400.75      443.91     32.91 o
   8  18   0     5513.84     5738.51    323.41 o
  10  18   0      108.27      116.90     17.65 o
  12  18   0     8098.05     9122.70    423.13 o
  14  18   0      985.67     1108.27     52.36 o
  16  18   0      575.98      612.66     66.65 o
  18  18   0        3.28       11.85      9.97 o
 -17  19   0      140.21      104.71     18.28 o
 -15  19   0        0.45       -0.47      5.73 o
 -13  19   0     2205.52     2359.00    116.79 o
 -11  19   0        8.82       16.77     11.89 o
  -9  19   0      149.59      134.40     20.41 o
  -7  19   0     1056.75     1054.39     57.63 o
  -5  19   0     2029.02     2158.76    137.04 o
  -3  19   0      800.29      772.78     43.78 o
  -1  19   0     1378.09     1532.67     75.97 o
   1  19   0     3000.25     3030.89    177.01 o
   3  19   0     7117.09     7672.45    425.57 o
   5  19   0      820.59      862.22     40.64 o
   7  19   0     5680.52     6574.53    235.84 o
   9  19   0      180.43      159.67     25.04 o
  11  19   0     2654.67     2844.27    193.75 o
  13  19   0        4.66       38.92     18.71 o
  15  19   0      211.00      189.07     32.64 o
  17  19   0      140.66      100.25     15.15 o
  19  19   0       19.72       25.37     12.06 o
 -18  20   0        8.25        4.90      8.59 o
 -16  20   0       75.75       95.48     17.46 o
 -14  20   0       68.80       60.91     19.96 o
 -12  20   0      354.82      353.72     33.65 o
 -10  20   0      815.35      834.63     58.97 o
  -8  20   0      633.64      642.02     44.42 o
  -6  20   0     1169.07     1306.63     76.21 o
  -4  20   0       82.87       92.44     19.48 o
  -2  20   0      781.65      922.16     54.90 o
   0  20   0     4956.26     5139.82    321.31 o
   2  20   0       28.42       21.18     10.10 o
   4  20   0     4654.51     5131.14    264.39 o
   6  20   0     1364.79     1479.27     81.33 o
   8  20   0       69.71       82.26     21.42 o
  10  20   0      252.21      232.40     26.63 o
  12  20   0      662.26      609.00     53.64 o
  14  20   0      236.48      216.58     26.75 o
  16  20   0       11.32        3.23      6.96 o
  18  20   0        1.01        0.77      6.08 o
  20  20   0       44.35       33.47     13.57 o
 -19  21   0       50.51       24.51     10.25 o
 -17  21   0       88.13       78.27     14.98 o
 -15  21   0      160.06      139.34     19.22 o
 -13  21   0      144.71      127.02     18.94 o
 -11  21   0       37.32       42.87     18.44 o
  -9  21   0       32.64       16.09     12.94 o
  -7  21   0     1090.74     1146.18     94.36 o
  -5  21   0     2808.96     2854.87    196.83 o
  -3  21   0     3056.82     3215.81    188.85 o
  -1  21   0       15.63       10.33      9.70 o
   1  21   0      816.21      945.27     67.03 o
   3  21   0     2761.48     3030.87    187.47 o
   5  21   0     1474.99     1903.91     95.41 o
   7  21   0        4.90       12.18     12.74 o
   9  21   0        0.34        0.56      5.28 o
  11  21   0      315.95      439.83     35.18 o
  13  21   0      583.48      630.24     64.02 o
  15  21   0       15.75       14.34     11.68 o
  17  21   0        6.98        3.74      9.13 o
  19  21   0      149.25       69.03     20.50 o
  21  21   0      210.43      144.82     24.70 o
 -20  22   0      166.85      168.43     55.14 o
 -18  22   0       19.85       27.23     10.92 o
 -16  22   0      865.18      830.14     93.04 o
 -14  22   0      272.50      184.81     23.16 o
 -12  22   0       81.81       94.75     17.00 o
 -10  22   0      212.40      198.34     25.34 o
  -8  22   0      189.59      293.15     34.60 o
  -6  22   0      703.97      728.91     63.09 o
  -4  22   0      143.72      127.62     22.10 o
  -2  22   0     1909.77     2125.54    144.07 o
   0  22   0      228.21      208.07     30.85 o
   2  22   0      722.97      874.59     70.62 o
   4  22   0      649.37      836.07     60.40 o
   6  22   0     1819.38     2399.32    142.23 o
   8  22   0      533.22      686.23     48.82 o
  10  22   0     1189.40     1280.38    109.59 o
  12  22   0        9.28       27.29     13.37 o
  14  22   0      249.16      239.27     30.77 o
  16  22   0        7.76        1.99      7.53 o
  18  22   0        1.71        1.17      6.48 o
  20  22   0       59.19       51.33     25.52 o
 -19  23   0       27.64       27.54     16.04 o
 -17  23   0       32.61       18.72      9.04 o
 -15  23   0      837.48      596.15     56.13 o
 -13  23   0      213.28      183.90     29.60 o
 -11  23   0       18.58       12.91     13.78 o
  -9  23   0       44.13       68.21     22.38 o
  -7  23   0      225.43      199.44     23.92 o
  -5  23   0      234.43      230.75     34.59 o
  -3  23   0      296.00      318.15     34.77 o
  -1  23   0      135.11      105.02     15.99 o
   1  23   0     1098.52     1245.82    111.61 o
   3  23   0      125.70      139.23     19.93 o
   5  23   0      361.60      441.59     39.95 o
   7  23   0      187.46      201.02     24.74 o
   9  23   0      648.12      822.24     61.96 o
  11  23   0      399.68      379.89     35.07 o
  13  23   0      114.28      147.51     23.85 o
  15  23   0       32.80       30.62     13.36 o
  17  23   0        3.48       -0.41      6.12 o
  19  23   0       12.59       12.42     13.09 o
 -18  24   0       16.02       19.32     14.76 o
 -16  24   0      219.05      154.61     20.79 o
 -14  24   0       47.58       29.63     13.66 o
 -12  24   0       56.28       43.80     16.37 o
 -10  24   0       86.37       58.99     18.87 o
  -8  24   0       79.30       83.09     21.86 o
  -6  24   0      454.58      474.62     59.67 o
  -4  24   0      905.54      828.95    101.04 o
  -2  24   0     1164.86      909.97    104.32 o
   0  24   0     1933.25     1671.06    205.00 o
   2  24   0       79.30      110.28     16.10 o
   4  24   0       32.57       44.95     16.11 o
   6  24   0      162.51      189.87     24.55 o
   8  24   0      885.49     1140.50     91.64 o
  10  24   0       60.92       47.42     17.17 o
  12  24   0        1.39        7.46      8.80 o
  14  24   0        1.62        3.09      6.66 o
  16  24   0        3.03        3.73      8.71 o
  18  24   0       30.15       43.69     25.05 o
 -17  25   0      148.21       89.85     43.96 o
 -15  25   0      115.94       66.56     18.53 o
 -13  25   0        1.64        2.21      8.51 o
 -11  25   0       52.27       41.77     17.43 o
  -9  25   0      210.65      249.38     44.53 o
  -7  25   0     1078.52     1425.20    145.96 o
  -5  25   0      266.74      259.72     42.62 o
  -3  25   0       63.94       41.76     14.18 o
  -1  25   0      467.48      416.27     63.33 o
   1  25   0      135.18      116.19     20.40 o
   3  25   0      110.77       79.97     19.82 o
   5  25   0       38.32       34.69     17.71 o
   7  25   0      135.92      146.41     20.42 o
   9  25   0       34.89       51.29     14.12 o
  11  25   0        1.79        7.01      8.67 o
  13  25   0      133.92      137.90     32.86 o
  15  25   0      245.48      304.70     77.08 o
  17  25   0       13.50        8.05     12.62 o
 -14  26   0        1.42        2.61      7.60 o
 -12  26   0        5.94        5.36      9.18 o
 -10  26   0       37.90       42.18     16.17 o
  -8  26   0      858.28      686.23    131.85 o
  -6  26   0      179.28      178.74     30.60 o
  -4  26   0      109.93       82.52     17.93 o
  -2  26   0       93.13       74.62     15.63 o
   0  26   0        6.04       12.09     10.66 o
   2  26   0      268.91      285.31     52.14 o
   4  26   0      243.03      234.92     28.64 o
   6  26   0      329.45      370.86     29.59 o
   8  26   0       21.93       11.23      9.25 o
  10  26   0       68.42       51.05     13.98 o
  12  26   0      284.70      271.32     57.08 o
  14  26   0      201.57      291.14     63.28 o
 -13  27   0       30.89       20.33     16.84 o
 -11  27   0        1.26        1.34      7.37 o
  -9  27   0        9.83       13.68     11.18 o
  -7  27   0      123.79      130.46     24.47 o
  -5  27   0       48.53       35.05     12.94 o
  -3  27   0       13.69       15.79      8.81 o
  -1  27   0     1011.10      516.91    138.68 o
   1  27   0      124.89       82.69     16.94 o
   3  27   0      442.93      415.59     49.11 o
   5  27   0      601.43      645.78     68.77 o
   7  27   0      299.40      332.43     35.69 o
   9  27   0       20.98        9.54     10.86 o
  11  27   0        4.81        6.55     10.53 o
  13  27   0      215.62      311.49     74.48 o
 -12  28   0       10.27        5.47     15.62 o
 -10  28   0        4.59        2.26      8.72 o
  -8  28   0      249.31      172.26     31.33 o
  -6  28   0        0.28       -0.08      5.55 o
  -4  28   0      256.35      170.51     43.20 o
  -2  28   0       71.67       32.44     11.05 o
   0  28   0       63.32       32.17     11.19 o
   2  28   0       40.25       31.22     12.21 o
   4  28   0        5.46       13.03     11.09 o
   6  28   0      170.38      142.07     25.43 o
   8  28   0        1.69        2.87      8.64 o
  10  28   0       49.61       56.84     17.56 o
  12  28   0      187.66      266.41     58.57 o
  -9  29   0        3.95       -0.13      4.36 o
  -7  29   0      636.43      420.12    100.24 o
  -5  29   0      234.67      105.79     43.43 o
  -3  29   0      159.70       96.20     30.91 o
  -1  29   0      109.86       54.68     22.60 o
   1  29   0      297.09      212.27     61.35 o
   3  29   0       24.43       23.95     14.31 o
   5  29   0       77.91       83.99     22.47 o
   7  29   0      192.97      195.04     42.50 o
   9  29   0      136.46      259.42     67.64 o
  -4  30   0      260.19      313.40     83.29 o
  -2  30   0        9.32       15.18     23.56 o
   0  30   0        2.39        4.97     12.90 o
   2  30   0       33.10       30.55     15.72 o
   4  30   0        1.15        3.61     14.53 o
   1   0   1     9058.92     8397.54    102.59 o
   3   0   1    40505.77    39418.96    636.46 o
   5   0   1     9954.51     8781.03    128.55 o
   7   0   1     1282.97     1018.94     19.54 o
   9   0   1     1805.57     1675.08     26.39 o
  11   0   1     4820.18     4629.88     66.34 o
  13   0   1     7944.25     8522.72    139.32 o
  15   0   1     4971.42     5245.28     84.70 o
  17   0   1      335.38      346.47     20.53 o
  19   0   1     1385.09     1417.69     78.75 o
  21   0   1       76.37       80.72     12.91 o
  23   0   1     1017.53     1020.38    129.07 o
  25   0   1      836.36      791.77    126.54 o
  27   0   1       20.22       17.42      9.41 o
  29   0   1       29.83       21.32     13.08 o
 -30   1   1      106.68       85.20     35.25 o
 -28   1   1      112.82       93.61     19.12 o
 -26   1   1       15.41       17.72     13.98 o
 -24   1   1      827.84     1104.14    128.87 o
 -22   1   1       60.68       39.08     15.02 o
 -20   1   1      471.61      567.05     34.70 o
 -18   1   1      259.90      271.24     24.76 o
 -16   1   1     2343.66     2230.57     46.84 o
 -14   1   1       57.28       29.46      6.18 o
 -12   1   1     1908.21     1960.56     35.39 o
 -10   1   1     8344.55     8271.84    120.01 o
  -8   1   1     3051.76     2535.34     37.17 o
  -6   1   1     2874.93     2398.90     38.56 o
  -4   1   1      611.24      646.23     23.58 o
  -2   1   1     6163.95     5092.43     61.27 o
   0   1   1     9306.81     8571.41    108.54 o
   2   1   1    39622.62    39960.93    644.17 o
   4   1   1     7767.71     6305.26     97.27 o
   6   1   1     7667.46     7908.47    112.91 o
   8   1   1    11632.50    11430.64    159.37 o
  10   1   1    11587.97    11382.10    173.73 o
  12   1   1      884.83      815.86     18.55 o
  14   1   1     2936.12     3227.03     53.71 o
  16   1   1     3346.21     3611.02     74.70 o
  18   1   1     1723.69     1740.77     77.94 o
  20   1   1      423.72      432.45     33.72 o
  22   1   1     1008.48      947.39    116.37 o
  24   1   1      165.75      217.98     32.70 o
  26   1   1      119.86      123.20     23.99 o
  28   1   1      210.42      115.11     30.31 o
  30   1   1       46.33       31.54     26.86 o
 -29   2   1       21.08       14.40     15.76 o
 -27   2   1       15.15        6.84     10.75 o
 -25   2   1       45.36       63.53     19.32 o
 -23   2   1      338.50      408.75     51.05 o
 -21   2   1       32.12       28.95     12.58 o
 -19   2   1     2165.74     2143.82    134.53 o
 -17   2   1     2148.88     2215.37     78.42 o
 -15   2   1     1557.46     1585.24     33.18 o
 -13   2   1     2231.26     2100.89     38.98 o
 -11   2   1    14273.64    14023.51    219.61 o
  -9   2   1    17831.46    17894.18    280.80 o
  -7   2   1     4877.97     4523.67     63.83 o
  -5   2   1     7194.00     6169.33     92.86 o
  -3   2   1    16098.20    14002.75    208.12 o
  -1   2   1    39666.02    40152.12    627.48 o
   1   2   1     6115.63     5092.04     66.21 o
   3   2   1    19616.86    19016.11    305.44 o
   5   2   1    61771.05    62467.57   1082.85 o
   7   2   1    12650.95    10755.31    162.35 o
   9   2   1     1720.36     1689.89     31.61 o
  11   2   1      390.91      328.10     11.42 o
  13   2   1     1663.25     1905.34     35.05 o
  15   2   1     4050.26     4185.00     74.83 o
  17   2   1     5031.88     5192.15    174.80 o
  19   2   1      162.65      152.35     15.68 o
  21   2   1      101.24       83.00     14.09 o
  23   2   1     1589.13     1822.76    200.91 o
  25   2   1     1143.83     1072.75    191.55 o
  27   2   1      100.82       61.50     15.50 o
  29   2   1      191.29      114.29     36.39 o
 -30   3   1       21.72       24.43     18.37 o
 -28   3   1      240.47      269.56     44.68 o
 -26   3   1      134.09      162.18     23.90 o
 -24   3   1     1491.49     1804.35    152.80 o
 -22   3   1      895.79     1105.86     66.69 o
 -20   3   1      445.53      521.77     45.62 o
 -18   3   1     1381.61     1498.21     75.96 o
 -16   3   1       51.77       55.70      7.12 o
 -14   3   1      962.90     1111.46     24.10 o
 -12   3   1    11809.97    12950.72    205.00 o
 -10   3   1     4864.58     5356.08     83.41 o
  -8   3   1      840.08      885.09     16.77 o
  -6   3   1     3124.88     2772.92     40.93 o
  -4   3   1     3840.24     4807.71     72.53 o
  -2   3   1    19495.33    18976.01    266.75 o
   0   3   1    40478.15    39685.05    646.49 o
   2   3   1    16242.67    14173.25    216.11 o
   4   3   1    31323.57    28859.98    464.15 o
   6   3   1     3077.59     3843.76     56.69 o
   8   3   1    16444.00    17780.70    275.27 o
  10   3   1      877.18      841.32     20.76 o
  12   3   1      687.61      744.27     20.31 o
  14   3   1     1854.09     1988.96     39.87 o
  16   3   1     5984.13     6038.14    125.16 o
  18   3   1      275.84      302.31     20.88 o
  20   3   1     1119.26     1221.00     70.57 o
  22   3   1      215.61      209.72     25.72 o
  24   3   1     1128.22     1054.83    120.34 o
  26   3   1      133.91       87.89     15.18 o
  28   3   1      321.38      179.26     38.70 o
  30   3   1       32.29       22.47     22.26 o
 -29   4   1      234.85      217.05     30.85 o
 -27   4   1       51.12       72.01     16.63 o
 -25   4   1      123.16      139.91     23.45 o
 -23   4   1      243.68      315.09     32.82 o
 -21   4   1     1387.96     1700.56     74.43 o
 -19   4   1      297.86      312.58     23.30 o
 -17   4   1      820.58      690.71     37.90 o
 -15   4   1      532.11      587.21     17.31 o
 -13   4   1      252.88      251.92     11.55 o
 -11   4   1      412.86      473.19     34.72 o
  -9   4   1      619.73      464.13     13.06 o
  -7   4   1     1475.10     1111.28     21.19 o
  -5   4   1    27663.05    25475.24    390.92 o
  -3   4   1    31603.87    29154.98    447.78 o
  -1   4   1     7861.68     6417.35     99.32 o
   1   4   1      610.38      655.47     20.04 o
   3   4   1     3720.89     4845.55     79.47 o
   5   4   1    52523.76    55295.65   1000.50 o
   7   4   1      162.57      162.88     10.39 o
   9   4   1    14266.01    13524.88    214.78 o
  11   4   1       96.35      222.46     23.53 o
  13   4   1      733.12      661.27     18.53 o
  15   4   1     1322.80     1357.14     33.11 o
  17   4   1      881.29      899.96     29.51 o
  19   4   1       35.62       46.95     11.15 o
  21   4   1      359.21      404.53     36.06 o
  23   4   1        9.58       14.76     10.15 o
  25   4   1       84.35       72.18     20.11 o
  27   4   1       63.97       35.12     18.00 o
  29   4   1      197.05       65.25     29.78 o
 -28   5   1       83.99       99.29     18.56 o
 -26   5   1        3.42        1.97     10.05 o
 -24   5   1       56.44       65.91     21.01 o
 -22   5   1      614.27      679.08     50.95 o
 -20   5   1      320.71      438.49     36.25 o
 -18   5   1     1611.63     1907.89     74.83 o
 -16   5   1       45.62       57.77      8.73 o
 -14   5   1     2433.18     2395.92     44.86 o
 -12   5   1     4769.37     5084.66     85.12 o
 -10   5   1     1334.07     1337.99     25.07 o
  -8   5   1     1189.79     1817.80     30.34 o
  -6   5   1    28116.98    28489.01    452.33 o
  -4   5   1    52508.16    55315.08    925.61 o
  -2   5   1    61521.10    62124.01   1081.05 o
   0   5   1     9878.19     8671.75    119.00 o
   2   5   1     7125.65     6208.17     96.10 o
   4   5   1    27326.57    25361.55    427.49 o
   6   5   1    27925.11    28326.99    484.08 o
   8   5   1     5220.63     4777.86     71.30 o
  10   5   1     6070.98     6916.26    110.85 o
  12   5   1     1708.58     1730.26     31.39 o
  14   5   1     1550.46     1532.96     33.92 o
  16   5   1      468.09      435.83     19.01 o
  18   5   1      793.95      988.01     44.45 o
  20   5   1     1956.84     2153.04    119.97 o
  22   5   1       46.60       46.45     11.21 o
  24   5   1        4.98        6.19      9.38 o
  26   5   1       51.43       41.58     15.30 o
  28   5   1       32.63        9.86     10.16 o
 -29   6   1       80.04       87.74     24.20 o
 -27   6   1        8.12       13.22     12.32 o
 -25   6   1       24.60       30.12     15.11 o
 -23   6   1      339.99      344.48     35.03 o
 -21   6   1      597.55      827.25     51.38 o
 -19   6   1     2937.59     3341.98    118.84 o
 -17   6   1     2282.22     2418.62    123.05 o
 -15   6   1      282.65      297.95     13.22 o
 -13   6   1     5106.31     5249.41     92.98 o
 -11   6   1      436.34      468.23     16.36 o
  -9   6   1    16924.02    17270.26    274.40 o
  -7   6   1    10024.43    10036.74    134.18 o
  -5   6   1    27779.89    27867.12    417.21 o
  -3   6   1     2964.03     3734.33     56.94 o
  -1   6   1     7515.00     7812.04    109.62 o
   1   6   1     2831.59     2409.63     36.75 o
   3   6   1     3124.29     2778.87     44.62 o
   5   6   1    27763.78    28468.60    476.69 o
   7   6   1       37.64       40.23      5.69 o
   9   6   1     3794.69     3859.24     66.10 o
  11   6   1    10109.21    12486.31    206.62 o
  13   6   1      700.60      693.05     18.76 o
  15   6   1      325.20      346.76     15.88 o
  17   6   1      270.22      283.08     17.20 o
  19   6   1     1571.03     1863.71    100.77 o
  21   6   1      330.22      357.51     36.66 o
  23   6   1       58.23       65.10     12.74 o
  25   6   1       77.77       61.85     23.07 o
  27   6   1       41.92       23.72     16.48 o
  29   6   1       78.64       47.08     19.13 o
 -28   7   1      187.35      264.96     36.55 o
 -26   7   1        7.46       12.77     10.78 o
 -24   7   1       93.20       98.27     22.29 o
 -22   7   1      323.77      356.26     34.46 o
 -20   7   1       84.28       86.85     20.26 o
 -18   7   1       87.04       85.65     16.40 o
 -16   7   1     1456.02     1484.02     43.64 o
 -14   7   1     3648.86     3915.85     71.94 o
 -12   7   1     8002.14     7809.40    138.85 o
 -10   7   1     4911.58     4724.09     74.79 o
  -8   7   1     1326.72     1558.80     24.77 o
  -6   7   1       31.26       38.44      4.78 o
  -4   7   1      160.90      166.01      8.42 o
  -2   7   1    12488.78    10758.53    155.85 o
   0   7   1     1266.26     1026.58     19.69 o
   2   7   1     4800.49     4496.35     60.01 o
   4   7   1     1434.16     1122.30     20.39 o
   6   7   1     9906.35    10138.99    152.11 o
   8   7   1     7540.87     8346.77    126.65 o
  10   7   1    24152.78    25513.94    468.19 o
  12   7   1     4720.72     5082.84     91.59 o
  14   7   1     1080.14     1173.34     31.67 o
  16   7   1      375.84      445.85     23.37 o
  18   7   1       24.87       23.43     10.73 o
  20   7   1      896.86      993.20     51.94 o
  22   7   1      235.60      267.09     36.93 o
  24   7   1      397.35      310.71     37.61 o
  26   7   1      273.90      154.65     27.57 o
  28   7   1       42.52       19.01     17.49 o
 -29   8   1       12.52        3.72     10.49 o
 -27   8   1      148.81      180.56     29.81 o
 -25   8   1      216.86      267.77     37.34 o
 -23   8   1      340.72      391.85     36.19 o
 -21   8   1      733.97      969.93     62.85 o
 -19   8   1      153.88      145.17     24.55 o
 -17   8   1     1197.34     1341.33     44.49 o
 -15   8   1     4391.28     4464.03    127.79 o
 -13   8   1     6600.05     7066.97    128.02 o
 -11   8   1     3355.45     2832.89     49.83 o
  -9   8   1      693.73      752.08     20.10 o
  -7   8   1     7513.88     7984.48    112.93 o
  -5   8   1     5248.64     4743.85     66.97 o
  -3   8   1    16520.90    17772.85    268.93 o
  -1   8   1    11627.57    11838.96    165.01 o
   1   8   1     2996.58     2521.13     36.97 o
   3   8   1      883.83      911.09     18.24 o
   5   8   1     1155.22     1773.67     29.72 o
   7   8   1     1330.32     1583.24     41.78 o
   9   8   1     3735.74     4057.07     65.65 o
  11   8   1     3677.71     3636.21     67.77 o
  13   8   1     1202.56     1236.66     31.50 o
  15   8   1      548.03      552.59     22.10 o
  17   8   1       67.55       71.50     14.10 o
  19   8   1      283.19      277.84     23.82 o
  21   8   1      706.68      835.32     68.78 o
  23   8   1      264.52      233.56     28.70 o
  25   8   1       20.12       11.40     13.47 o
  27   8   1      245.45      116.50     26.27 o
  29   8   1       23.82       10.53     19.26 o
 -28   9   1      276.64      355.44     49.46 o
 -26   9   1       84.31       88.57     20.39 o
 -24   9   1      132.40      129.06     23.22 o
 -22   9   1      320.85      359.06     39.78 o
 -20   9   1      741.93      746.15     45.59 o
 -18   9   1     2188.27     2439.26     78.79 o
 -16   9   1     3973.49     4197.86    123.64 o
 -14   9   1     5176.86     5327.52    120.05 o
 -12   9   1     2459.34     2693.09     52.69 o
 -10   9   1     4723.03     4789.09     81.55 o
  -8   9   1     3801.52     4261.68     61.39 o
  -6   9   1     3842.96     3827.77     57.58 o
  -4   9   1    14179.63    13222.04    195.92 o
  -2   9   1     1715.69     1707.39     29.31 o
   0   9   1     1880.80     1728.75     27.69 o
   2   9   1    17999.16    18346.22    269.34 o
   4   9   1      591.69      446.05     13.57 o
   6   9   1    16858.31    17408.41    284.18 o
   8   9   1      717.07      785.12     22.88 o
  10   9   1     9958.89    10678.19    185.72 o
  12   9   1     2540.78     2603.19     54.28 o
  14   9   1      723.64      765.90     25.28 o
  16   9   1     1520.92     1716.15     59.62 o
  18   9   1      157.74      156.03     18.58 o
  20   9   1      317.11      392.10     30.25 o
  22   9   1      938.18      983.45     74.48 o
  24   9   1      205.94      129.05     23.07 o
  26   9   1      548.34      348.40     37.69 o
  28   9   1      179.32       98.68     21.79 o
 -27  10   1      118.28      155.64     26.22 o
 -25  10   1        7.91       14.95     13.45 o
 -23  10   1      186.00      264.62     34.26 o
 -21  10   1     1412.07     1700.88    119.33 o
 -19  10   1     5757.04     6235.60    361.83 o
 -17  10   1     2142.99     2268.39     75.09 o
 -15  10   1     2862.90     2817.74    109.57 o
 -13  10   1      141.15      140.76     11.29 o
 -11  10   1     3801.59     3912.90     70.45 o
  -9  10   1     9975.24    10542.37    172.56 o
  -7  10   1    24110.75    25764.52    419.15 o
  -5  10   1     6137.39     6778.22     99.26 o
  -3  10   1      861.17      810.85     18.50 o
  -1  10   1    11557.37    11134.64    154.50 o
   1  10   1     8304.97     8186.07    115.72 o
   3  10   1     4779.83     5349.55     84.60 o
   5  10   1     1337.01     1323.59     25.67 o
   7  10   1     4816.48     4654.51     74.04 o
   9  10   1     4740.68     4884.02     81.65 o
  11  10   1     1124.72     1207.56     28.11 o
  13  10   1     1671.66     1610.18     40.08 o
  15  10   1      940.25      975.13     37.04 o
  17  10   1     3724.95     4086.27    177.06 o
  19  10   1     1832.76     2203.94    123.29 o
  21  10   1        0.69       12.30     10.87 o
  23  10   1      178.48      174.22     24.54 o
  25  10   1      539.85      340.82     42.84 o
  27  10   1      135.17       71.69     24.52 o
 -28  11   1       11.80        1.60      8.49 o
 -26  11   1       11.07        7.52      9.12 o
 -24  11   1      306.33      415.20     56.56 o
 -22  11   1      256.73      308.35     36.73 o
 -20  11   1     1489.56     1711.84    126.94 o
 -18  11   1     2746.04     2893.48    114.75 o
 -16  11   1     1985.41     2336.28     97.04 o
 -14  11   1     1476.38     1467.69     47.28 o
 -12  11   1     1230.78     1483.05     34.82 o
 -10  11   1     1100.74     1165.01     27.85 o
  -8  11   1     3743.15     3664.68     57.50 o
  -6  11   1     9939.34    12185.94    188.99 o
  -4  11   1       94.89      225.00     23.74 o
  -2  11   1      381.13      316.22     11.77 o
   0  11   1     4796.34     4595.24     66.80 o
   2  11   1    14202.32    13954.69    214.27 o
   4  11   1      407.33      494.04     27.60 o
   6  11   1      423.90      508.31     16.04 o
   8  11   1     3396.02     2894.23     50.34 o
  10  11   1     3775.34     3921.37     70.17 o
  12  11   1      557.88      537.49     19.04 o
  14  11   1      199.81      224.41     17.80 o
  16  11   1     1031.57      982.80     41.47 o
  18  11   1     3026.83     3364.11    155.20 o
  20  11   1     1864.92     1874.47    130.92 o
  22  11   1      121.03      123.94     19.07 o
  24  11   1      202.14      115.14     19.29 o
  26  11   1      309.19      161.58     27.64 o
  28  11   1       29.00       16.84     50.23 o
 -27  12   1       54.70       55.79     18.45 o
 -25  12   1      149.42      149.75     34.23 o
 -23  12   1      293.15      332.62     50.41 o
 -21  12   1      111.70       96.16     18.89 o
 -19  12   1      288.65      354.00     27.82 o
 -17  12   1     1837.89     1888.84     74.45 o
 -15  12   1     2532.81     2487.38    104.77 o
 -13  12   1     2475.72     2259.49     61.97 o
 -11  12   1      561.76      548.43     18.88 o
  -9  12   1     2494.46     2461.60     45.98 o
  -7  12   1     4834.21     4908.78     81.77 o
  -5  12   1     1680.92     1631.02     29.38 o
  -3  12   1      706.56      740.87     17.57 o
  -1  12   1      911.33      830.92     18.03 o
   1  12   1     1949.73     2000.03     33.55 o
   3  12   1    11741.66    13069.75    207.75 o
   5  12   1     4685.62     5123.91     82.09 o
   7  12   1     7940.53     7750.08    132.52 o
   9  12   1     2529.39     2772.66     51.15 o
  11  12   1     1215.83     1435.35     32.45 o
  13  12   1     1326.08     1474.59     43.68 o
  15  12   1      633.66      703.99     32.92 o
  17  12   1     3069.69     3281.21    103.36 o
  19  12   1     2659.74     2756.67    172.31 o
  21  12   1      219.22      210.70     27.16 o
  23  12   1       36.65       26.04     13.24 o
  25  12   1      173.11       64.04     19.74 o
  27  12   1        6.90        3.77     14.92 o
 -26  13   1       41.48       28.01     11.44 o
 -24  13   1      337.96      401.64     63.00 o
 -22  13   1      114.39      126.84     18.87 o
 -20  13   1      245.58      226.43     23.16 o
 -18  13   1     1613.04     1712.61     86.46 o
 -16  13   1     3003.69     2889.18    158.67 o
 -14  13   1      487.95      522.78     28.50 o
 -12  13   1     1317.39     1359.71     49.40 o
 -10  13   1     1665.53     1610.36     41.30 o
  -8  13   1     1212.89     1244.78     29.18 o
  -6  13   1      709.74      670.18     18.45 o
  -4  13   1      747.44      663.17     16.31 o
  -2  13   1     1630.39     1815.64     30.92 o
   0  13   1     7927.21     8358.72    137.62 o
   2  13   1     2203.67     2105.89     39.11 o
   4  13   1      235.32      237.22     10.46 o
   6  13   1     5045.63     5153.55     85.22 o
   8  13   1     6660.74     7088.85    121.34 o
  10  13   1      129.01      137.22     10.27 o
  12  13   1     2479.36     2319.93     57.49 o
  14  13   1      530.16      584.09     31.02 o
  16  13   1     3323.88     3253.58    126.62 o
  18  13   1     1120.84     1272.96     75.19 o
  20  13   1      464.83      463.07     44.97 o
  22  13   1       67.12       45.63     16.19 o
  24  13   1       38.75       17.02     11.20 o
  26  13   1       23.43        5.18      9.18 o
 -25  14   1      187.73      167.42     41.83 o
 -23  14   1       92.51       93.52     23.52 o
 -21  14   1      387.01      358.36     49.92 o
 -19  14   1      195.11      160.62     19.81 o
 -17  14   1     1509.23     1636.52     90.63 o
 -15  14   1      601.53      642.10     41.57 o
 -13  14   1      533.58      597.79     31.64 o
 -11  14   1      196.99      214.94     16.50 o
  -9  14   1      722.94      750.73     27.30 o
  -7  14   1     1102.92     1175.13     28.46 o
  -5  14   1     1527.31     1419.31     30.74 o
  -3  14   1     1851.18     1945.42     38.24 o
  -1  14   1     2898.46     3178.35     58.65 o
   1  14   1       55.00       36.05      7.88 o
   3  14   1      957.15     1071.87     25.67 o
   5  14   1     2448.17     2391.97     45.77 o
   7  14   1     3616.19     3747.91     68.56 o
   9  14   1     5162.06     5490.00    152.09 o
  11  14   1     1448.21     1336.93     36.72 o
  13  14   1      498.72      515.59     29.30 o
  15  14   1      806.28      894.40     52.18 o
  17  14   1      889.16      916.38     49.71 o
  19  14   1      478.25      450.27     49.55 o
  21  14   1       62.35       63.56     16.18 o
  23  14   1       76.42       41.49     15.33 o
  25  14   1       27.13       10.50     10.91 o
 -26  15   1      160.15      153.47     47.98 o
 -24  15   1       40.42       30.60     15.45 o
 -22  15   1       21.90       16.72     10.59 o
 -20  15   1       47.18       49.62     16.59 o
 -18  15   1      113.96      111.12     17.60 o
 -16  15   1     1089.64     1116.94     75.25 o
 -14  15   1      803.13      981.91     56.20 o
 -12  15   1      619.04      660.05     43.82 o
 -10  15   1      914.11      905.89     38.99 o
  -8  15   1      535.03      528.69     23.31 o
  -6  15   1      313.01      308.21     13.72 o
  -4  15   1     1259.17     1261.14     29.91 o
  -2  15   1     4034.76     4237.62     77.07 o
   0  15   1     4920.93     5319.33     99.03 o
   2  15   1     1532.58     1590.04     35.57 o
   4  15   1      534.47      602.76     21.61 o
   6  15   1      263.01      271.80     13.49 o
   8  15   1     4342.52     4446.73    118.71 o
  10  15   1     2898.72     2705.66     85.54 o
  12  15   1     2521.24     2460.80     90.88 o
  14  15   1      607.44      711.42     43.25 o
  16  15   1       97.52       82.02     15.19 o
  18  15   1       73.54       80.07     16.33 o
  20  15   1       61.39       47.45     14.97 o
  22  15   1      525.39      494.43     64.24 o
  24  15   1       97.16       42.52     12.52 o
  26  15   1      175.60       93.04     33.70 o
 -25  16   1       96.96      100.90     22.78 o
 -23  16   1       29.35       16.51     10.59 o
 -21  16   1      109.29      110.00     17.33 o
 -19  16   1       70.47       85.57     14.31 o
 -17  16   1       20.53       12.68     11.02 o
 -15  16   1       93.95       71.28     16.29 o
 -13  16   1     3309.98     3266.95    172.11 o
 -11  16   1     1085.43      954.29     49.90 o
  -9  16   1     1519.49     1554.96     62.10 o
  -7  16   1      389.47      385.49     21.03 o
  -5  16   1      464.85      406.00     18.62 o
  -3  16   1     5992.23     6083.02    115.58 o
  -1  16   1     3375.76     3732.42     76.19 o
   1  16   1     2387.76     2344.89     48.53 o
   3  16   1       46.84       41.76      8.18 o
   5  16   1       47.88       62.17      8.30 o
   7  16   1     1494.45     1417.39     42.02 o
   9  16   1     3958.34     3851.60    143.29 o
  11  16   1     1992.22     2077.98     97.39 o
  13  16   1     3045.91     3006.87    162.11 o
  15  16   1     1105.47     1128.90     71.86 o
  17  16   1      346.07      305.05     36.45 o
  19  16   1       66.54       60.50     17.06 o
  21  16   1       91.38      104.27     18.94 o
  23  16   1       41.04       15.50     13.82 o
  25  16   1      119.08       32.69     20.32 o
 -24  17   1      151.08      164.56     43.17 o
 -22  17   1      234.86      267.28     41.52 o
 -20  17   1       45.39       39.34     12.13 o
 -18  17   1      237.93      206.42     30.16 o
 -16  17   1      353.08      234.11     34.81 o
 -14  17   1      869.94      797.15     58.57 o
 -12  17   1     3144.41     3187.88    151.34 o
 -10  17   1     3673.95     3713.72    168.59 o
  -8  17   1       63.15       66.34     15.70 o
  -6  17   1      265.91      241.08     21.98 o
  -4  17   1      888.14      818.67     32.83 o
  -2  17   1     5069.57     5133.40    128.71 o
   0  17   1      325.63      335.75     18.71 o
   2  17   1     2127.37     2267.43     64.11 o
   4  17   1      806.89      730.21     26.41 o
   6  17   1     2294.41     2337.53     97.73 o
   8  17   1     1178.03     1174.35     69.53 o
  10  17   1     2152.22     2072.64     95.26 o
  12  17   1     1861.49     1825.24    104.43 o
  14  17   1     1539.31     1547.32    105.60 o
  16  17   1       23.85       19.23     11.31 o
  18  17   1      571.07      499.07     53.19 o
  20  17   1       21.06       15.64     13.72 o
  22  17   1       55.67       62.89     18.86 o
  24  17   1       83.69       20.81     18.26 o
 -23  18   1      143.98       78.00     20.62 o
 -21  18   1      371.85      260.71     39.20 o
 -19  18   1       61.25       65.63     13.40 o
 -17  18   1      573.91      471.80     75.24 o
 -15  18   1       72.86       65.18     13.96 o
 -13  18   1     1109.76     1131.75     65.60 o
 -11  18   1     2985.24     3161.81    129.28 o
  -9  18   1      163.55      128.80     19.04 o
  -7  18   1       25.12       15.60     13.29 o
  -5  18   1      793.56      918.38     42.96 o
  -3  18   1      297.52      300.39     20.62 o
  -1  18   1     1721.48     1673.54     65.36 o
   1  18   1      270.34      302.63     25.06 o
   3  18   1     1381.89     1467.59     58.16 o
   5  18   1     1626.55     1728.78     70.35 o
   7  18   1       87.64       75.85     18.36 o
   9  18   1     2162.21     2351.82    112.94 o
  11  18   1     2734.94     2538.22    152.64 o
  13  18   1     1580.65     1661.75    101.68 o
  15  18   1      119.71      109.36     23.00 o
  17  18   1      234.71      252.80     38.33 o
  19  18   1       21.27       23.80     13.18 o
  21  18   1       11.69        8.33     10.85 o
  23  18   1        3.94        1.11      6.01 o
 -22  19   1        9.91        9.41      6.69 o
 -20  19   1       29.27       22.35     10.83 o
 -18  19   1       19.87       19.54     12.45 o
 -16  19   1       65.16       51.66     14.39 o
 -14  19   1      469.98      388.51     38.10 o
 -12  19   1     2632.32     2574.09    161.12 o
 -10  19   1     1854.85     2075.67    105.63 o
  -8  19   1      276.54      232.56     26.55 o
  -6  19   1     1565.85     1614.95    111.72 o
  -4  19   1       30.37       41.78     15.13 o
  -2  19   1      159.61      129.40     17.89 o
   0  19   1     1388.24     1320.73     59.42 o
   2  19   1     2165.51     1973.81    102.82 o
   4  19   1      308.81      275.73     24.20 o
   6  19   1     2940.84     2966.50    114.61 o
   8  19   1      155.96      139.85     22.36 o
  10  19   1     5768.66     6033.52    340.80 o
  12  19   1      285.19      255.61     35.08 o
  14  19   1      192.40      162.10     25.81 o
  16  19   1       70.35       91.41     21.22 o
  18  19   1       64.67       75.63     16.01 o
  20  19   1       36.75       22.17     12.85 o
  22  19   1       35.74       31.09     13.29 o
 -21  20   1      219.89      182.82     24.85 o
 -19  20   1       37.06       23.72     12.03 o
 -17  20   1       20.59       12.03      9.64 o
 -15  20   1       60.61       52.27     18.42 o
 -13  20   1      447.19      415.25     36.31 o
 -11  20   1     1868.89     1835.77    126.43 o
  -9  20   1      311.46      330.77     38.65 o
  -7  20   1      906.37      973.95     57.19 o
  -5  20   1     1991.02     1983.53    151.06 o
  -3  20   1     1125.12     1029.04     84.31 o
  -1  20   1      423.73      376.50     28.13 o
   1  20   1      468.42      448.68     30.45 o
   3  20   1      464.67      474.08     38.68 o
   5  20   1      327.19      354.93     25.42 o
   7  20   1       85.71       74.44     17.90 o
   9  20   1      742.10      710.25     44.67 o
  11  20   1     1492.21     1619.51    106.17 o
  13  20   1      243.50      242.82     28.98 o
  15  20   1       44.82       49.66     15.93 o
  17  20   1       46.78       40.01     13.92 o
  19  20   1       28.22       30.72     14.07 o
  21  20   1      213.18      108.47     24.36 o
 -20  21   1      207.09      170.70     33.52 o
 -18  21   1       11.02        5.77      7.81 o
 -16  21   1       92.17      115.52     19.35 o
 -14  21   1       59.73       63.58     18.51 o
 -12  21   1      210.39      180.45     26.57 o
 -10  21   1        0.82       11.82     12.17 o
  -8  21   1      709.76      742.67     48.76 o
  -6  21   1      341.02      330.94     33.08 o
  -4  21   1      363.79      330.31     35.54 o
  -2  21   1      105.46       85.65     19.68 o
   0  21   1       76.48       60.84     16.30 o
   2  21   1       30.26       28.18     13.79 o
   4  21   1     1377.66     1487.04     69.43 o
   6  21   1      601.39      723.63     42.50 o
   8  21   1      729.68      873.59     51.63 o
  10  21   1     1423.52     1555.69     98.56 o
  12  21   1      112.71      114.43     24.58 o
  14  21   1      382.76      397.05     45.82 o
  16  21   1      109.72      108.78     25.66 o
  18  21   1      382.78      295.77     80.54 o
  20  21   1      217.88       86.85     35.77 o
 -19  22   1       35.57       32.46     13.89 o
 -17  22   1       55.51       69.41     16.32 o
 -15  22   1      528.98      626.20     70.01 o
 -13  22   1       72.72       60.34     17.73 o
 -11  22   1      122.22       98.17     26.04 o
  -9  22   1      935.18      996.58     78.92 o
  -7  22   1      233.04      221.15     31.56 o
  -5  22   1       48.46       38.18     15.40 o
  -3  22   1      214.10      174.88     20.69 o
  -1  22   1     1011.89      968.58     79.04 o
   1  22   1       60.04       41.49     14.79 o
   3  22   1      889.23      871.13     57.30 o
   5  22   1      619.98      624.60     46.23 o
   7  22   1      337.60      313.11     28.77 o
   9  22   1      315.30      319.52     36.93 o
  11  22   1      261.58      270.96     33.38 o
  13  22   1      114.24      162.37     26.31 o
  15  22   1       21.94       13.75     14.53 o
  17  22   1      235.35      203.28     45.71 o
  19  22   1        8.60       10.07      7.40 o
 -18  23   1        4.04        1.96      6.57 o
 -16  23   1       43.96       27.73     11.81 o
 -14  23   1       75.90       68.14     20.96 o
 -12  23   1       37.39       39.60     17.25 o
 -10  23   1      181.39      132.28     21.74 o
  -8  23   1      266.49      255.23     28.06 o
  -6  23   1       57.16       58.00     20.16 o
  -4  23   1        8.49        9.56     11.65 o
  -2  23   1     1563.78     1493.39    150.12 o
   0  23   1     1040.75     1005.71     73.15 o
   2  23   1      345.73      372.17     27.77 o
   4  23   1      244.28      214.60     32.15 o
   6  23   1      343.18      274.25     38.17 o
   8  23   1      347.50      360.81     38.44 o
  10  23   1      185.60      224.72     32.13 o
  12  23   1      296.31      400.00     43.11 o
  14  23   1       93.26      147.93     29.84 o
  16  23   1       28.35       23.76     20.48 o
  18  23   1      148.63      110.06     26.23 o
 -17  24   1       82.33       73.69     22.35 o
 -15  24   1       98.00       94.78     18.51 o
 -13  24   1       38.81       33.00     13.53 o
 -11  24   1      203.55      233.58     38.89 o
  -9  24   1      207.17      223.73     28.90 o
  -7  24   1      392.54      438.12     44.24 o
  -5  24   1        4.47        1.20     11.73 o
  -3  24   1     1137.63     1109.27    126.87 o
  -1  24   1      172.12      169.35     28.16 o
   1  24   1      833.81      833.43     83.44 o
   3  24   1     1496.18     1622.74    166.09 o
   5  24   1       56.19       60.03     20.85 o
   7  24   1       89.03       78.68     16.94 o
   9  24   1      126.89      138.86     25.19 o
  11  24   1      303.43      472.47     71.92 o
  13  24   1      337.15      494.40     64.20 o
  15  24   1       41.18       54.67     16.00 o
  17  24   1      152.14      180.47     41.27 o
 -16  25   1      116.75       88.44     21.31 o
 -14  25   1       25.72       36.12     13.84 o
 -12  25   1      172.50      172.33     29.83 o
 -10  25   1      545.50      576.20     58.88 o
  -8  25   1       21.60       21.87     11.52 o
  -6  25   1       73.76       72.83     17.12 o
  -4  25   1       83.80       62.89     16.32 o
  -2  25   1     1166.23     1044.09    132.44 o
   0  25   1      841.53      670.36    137.31 o
   2  25   1       46.94       52.55     14.42 o
   4  25   1      117.74      115.13     20.63 o
   6  25   1       24.08       17.57     14.17 o
   8  25   1      210.21      195.09     36.47 o
  10  25   1        7.57       20.49     12.35 o
  12  25   1      145.85      189.47     32.33 o
  14  25   1      187.13      210.68     38.97 o
  16  25   1       99.36       80.27     24.51 o
 -15  26   1      176.01      202.43     43.36 o
 -13  26   1       23.54       13.55     12.48 o
 -11  26   1      305.87      332.42     57.46 o
  -9  26   1      558.27      568.67    100.48 o
  -7  26   1      273.21      260.64     35.25 o
  -5  26   1       50.45       62.31     18.19 o
  -3  26   1      136.77      118.27     26.04 o
  -1  26   1      119.99      112.59     25.57 o
   1  26   1       17.50        8.38     10.82 o
   3  26   1      130.87      113.43     21.83 o
   5  26   1        2.97        0.51      9.11 o
   7  26   1        6.48        0.10      7.78 o
   9  26   1       83.74       69.06     16.92 o
  11  26   1       11.08       15.30     14.10 o
  13  26   1       39.98       35.24     14.59 o
  15  26   1      157.06      153.94     40.38 o
 -12  27   1        6.08       10.85     16.31 o
 -10  27   1      137.14      148.55     27.79 o
  -8  27   1      249.14      204.75     30.98 o
  -6  27   1       41.65       40.62     18.33 o
  -4  27   1       64.37       73.25     19.37 o
  -2  27   1      100.68       43.12     16.48 o
   0  27   1       17.95       16.31     11.49 o
   2  27   1       14.34        4.06     11.04 o
   4  27   1       48.30       50.38     18.54 o
   6  27   1        6.84       11.34      9.49 o
   8  27   1      149.89      197.79     31.52 o
  10  27   1      118.90      133.81     27.52 o
  12  27   1       53.41       60.10     14.52 o
 -11  28   1       29.87       49.25     15.67 o
  -9  28   1      178.24      171.83     25.31 o
  -7  28   1       41.73       41.00     14.06 o
  -5  28   1       34.44       25.50     13.67 o
  -3  28   1      323.83      256.97     62.65 o
  -1  28   1      203.28      100.00     34.74 o
   1  28   1      110.90       73.96     23.60 o
   3  28   1      240.28      205.60     45.57 o
   5  28   1       83.75       76.31     18.50 o
   7  28   1      185.87      265.54     57.27 o
   9  28   1      274.99      365.57     57.55 o
  11  28   1       11.88        1.36      7.35 o
  -8  29   1       23.06       23.87     12.56 o
  -6  29   1       79.84       63.06     21.08 o
  -4  29   1      200.99      177.21     39.69 o
  -2  29   1      191.78      139.72     42.56 o
   0  29   1       32.19       22.17      9.68 o
   2  29   1       22.21       18.02     10.19 o
   4  29   1      235.02      309.03     66.70 o
   6  29   1       81.67       84.32     24.51 o
   8  29   1       11.54       12.22     17.14 o
  -3  30   1       33.10       23.00     16.67 o
  -1  30   1       44.90       46.74     32.76 o
   1  30   1      108.93      115.00     40.66 o
   3  30   1       20.88       24.57     21.13 o
   0   0   2    37067.64    36912.80    839.55 o
   2   0   2    10428.81    10562.74    150.99 o
   4   0   2     9822.76     8162.15    120.87 o
   6   0   2     2924.56     2553.02     37.58 o
   8   0   2     1200.73     1039.47     20.51 o
  10   0   2     1916.81     1983.49     35.95 o
  12   0   2    10694.86    11048.79    187.96 o
  14   0   2     4643.12     5252.55    100.90 o
  16   0   2     1253.15     1387.79     39.77 o
  18   0   2      503.71      586.44     29.65 o
  20   0   2     2145.34     2403.69    115.78 o
  22   0   2      300.50      264.40     32.35 o
  24   0   2      962.69     1112.45    133.02 o
  26   0   2       29.52       19.89     14.38 o
  28   0   2      164.45      144.56     38.52 o
 -29   1   2       60.48       86.09     20.44 o
 -27   1   2        6.81        8.27     10.24 o
 -25   1   2      102.74      136.28     25.93 o
 -23   1   2      474.97      513.46     59.16 o
 -21   1   2      343.08      330.31     34.86 o
 -19   1   2      747.30      823.18     43.22 o
 -17   1   2      601.42      675.75     29.04 o
 -15   1   2      383.97      388.80     17.71 o
 -13   1   2     1011.55      999.20     27.39 o
 -11   1   2     5515.24     5874.98     95.97 o
  -9   1   2     2357.76     2192.03     34.54 o
  -7   1   2     6459.92     6120.35     84.22 o
  -5   1   2     2778.92     2720.39     40.35 o
  -3   1   2    27243.27    25200.67    382.60 o
  -1   1   2    88559.53   104004.84   1984.11 o
   1   1   2    88880.48   104186.16   1985.58 o
   3   1   2    17344.78    17767.05    248.18 o
   5   1   2     2271.84     1762.91     28.85 o
   7   1   2     3933.70     3210.30     44.59 o
   9   1   2     2703.23     2138.80     35.35 o
  11   1   2     4093.68     4328.71     73.53 o
  13   1   2     1618.68     1814.78     37.86 o
  15   1   2     1862.67     1952.62     44.20 o
  17   1   2      916.98      970.39     38.85 o
  19   1   2     1158.85     1267.84     64.54 o
  21   1   2     1653.35     1956.02    118.27 o
  23   1   2      973.87     1187.80    133.33 o
  25   1   2      359.34      374.77     86.13 o
  27   1   2      292.64      172.85     39.86 o
  29   1   2      229.76      228.26     53.32 o
 -28   2   2        5.57        5.49     10.95 o
 -26   2   2      130.86      101.78     23.52 o
 -24   2   2       26.58       48.68     14.88 o
 -22   2   2      377.83      403.49     34.17 o
 -20   2   2      506.06      490.05     46.56 o
 -18   2   2      174.31      148.74     17.99 o
 -16   2   2      130.03      143.52     13.66 o
 -14   2   2       18.84       13.68      5.29 o
 -12   2   2     3336.44     3225.24     57.40 o
 -10   2   2     4027.40     4420.53     74.44 o
  -8   2   2      747.61      872.20     17.86 o
  -6   2   2      407.78      385.26     11.12 o
  -4   2   2     4552.19     4182.47     60.13 o
  -2   2   2    32517.60    32663.87    525.94 o
   0   2   2    10283.17    10431.38    146.44 o
   2   2   2    32231.22    32688.73    515.76 o
   4   2   2    17939.62    18300.58    269.26 o
   6   2   2     6149.74     6564.35     93.31 o
   8   2   2     5557.69     4928.89     77.26 o
  10   2   2      589.35      514.24     14.66 o
  12   2   2     4470.59     4684.29     78.28 o
  14   2   2     4810.41     5406.22     97.00 o
  16   2   2     3025.26     2952.95    113.09 o
  18   2   2      380.82      369.33     25.70 o
  20   2   2     2042.03     2159.69    106.50 o
  22   2   2     1916.55     2418.40    211.59 o
  24   2   2      786.76      848.12     86.29 o
  26   2   2      179.46      138.31     30.31 o
  28   2   2       31.41       19.68      8.66 o
 -29   3   2      120.79      139.57     32.25 o
 -27   3   2       84.66       76.93     17.89 o
 -25   3   2      135.12      180.31     20.04 o
 -23   3   2      156.04      152.86     21.65 o
 -21   3   2       91.81      118.61     20.15 o
 -19   3   2      121.54      110.18     19.98 o
 -17   3   2      142.73      142.02     15.56 o
 -15   3   2     1104.17     1158.12     34.44 o
 -13   3   2     3346.78     3755.65     73.78 o
 -11   3   2     6050.95     6074.13    100.30 o
  -9   3   2     3670.90     3421.22     54.41 o
  -7   3   2     8703.50     8464.42    119.80 o
  -5   3   2     1579.28     1385.08     24.83 o
  -3   3   2    47104.97    48716.00    822.69 o
  -1   3   2    17600.45    17950.25    275.46 o
   1   3   2    27103.70    25261.12    396.80 o
   3   3   2    47262.27    49444.03    882.06 o
   5   3   2    16491.96    14153.72    210.48 o
   7   3   2      816.32      994.18     18.38 o
   9   3   2     1839.97     1735.00     34.74 o
  11   3   2      587.06      597.90     18.84 o
  13   3   2     1977.66     2121.92     41.78 o
  15   3   2    12437.10    13012.16    347.73 o
  17   3   2      264.27      245.12     21.28 o
  19   3   2     1549.04     1859.69     82.31 o
  21   3   2      366.90      397.32     32.45 o
  23   3   2     1128.48     1338.68    118.82 o
  25   3   2      116.66      105.75     17.08 o
  27   3   2      224.74      192.16     35.99 o
  29   3   2        2.94        1.01      6.97 o
 -28   4   2       52.75       61.04     15.46 o
 -26   4   2       69.88       75.24     20.45 o
 -24   4   2      158.47      218.17     27.98 o
 -22   4   2       90.29      112.93     19.81 o
 -20   4   2      710.84      853.10     73.69 o
 -18   4   2      348.49      395.77     26.38 o
 -16   4   2     1380.87     1424.56     45.96 o
 -14   4   2     1080.88     1209.33     31.33 o
 -12   4   2      917.92      796.98     21.91 o
 -10   4   2     9219.62     9069.85    140.40 o
  -8   4   2     5314.85     5237.17     81.88 o
  -6   4   2      556.93      449.74     12.84 o
  -4   4   2      718.61      516.51     13.00 o
  -2   4   2    18011.16    18378.54    275.50 o
   0   4   2     9911.98     8205.95    115.59 o
   2   4   2     4459.34     4154.69     58.78 o
   4   4   2      683.43      507.33     10.99 o
   6   4   2      892.05      735.38     13.17 o
   8   4   2    13004.81    13538.25    220.27 o
  10   4   2     3912.44     3494.42     59.06 o
  12   4   2     2097.80     2259.62     41.70 o
  14   4   2     6534.64     7200.69    141.24 o
  16   4   2      921.37      886.59     40.42 o
  18   4   2      133.73      132.21     19.02 o
  20   4   2      166.74      139.52     17.02 o
  22   4   2     1365.09     1609.54    127.33 o
  24   4   2       16.49       19.48     10.21 o
  26   4   2      204.33      176.20     29.33 o
  28   4   2       20.05       13.35      8.74 o
 -29   5   2        7.75       13.39     12.31 o
 -27   5   2       25.40       21.65     15.14 o
 -25   5   2       13.53       21.58     11.09 o
 -23   5   2       97.33      115.09     20.24 o
 -21   5   2      181.95      250.68     25.04 o
 -19   5   2     1425.29     1725.96     85.78 o
 -17   5   2      414.70      445.31     27.64 o
 -15   5   2     1270.08     1320.01     41.17 o
 -13   5   2     2832.30     2704.81     71.94 o
 -11   5   2     4886.76     4953.64     84.10 o
  -9   5   2     7050.45     7394.53    118.27 o
  -7   5   2     8510.29     8715.99    128.82 o
  -5   5   2    10226.35    10490.26    155.75 o
  -3   5   2    16388.33    13941.43    194.26 o
  -1   5   2     2287.78     1735.95     27.32 o
   1   5   2     2740.01     2739.07     39.37 o
   3   5   2     1575.47     1383.72     22.60 o
   5   5   2    10328.93    10904.01    161.73 o
   7   5   2    20448.33    21491.67    356.97 o
   9   5   2     2051.75     1860.48     37.39 o
  11   5   2     5864.84     5683.44     93.02 o
  13   5   2     2718.31     2836.82     51.87 o
  15   5   2     1789.02     1769.45     71.02 o
  17   5   2      120.37      111.73     17.87 o
  19   5   2      571.51      604.10     36.46 o
  21   5   2      387.04      370.27     37.12 o
  23   5   2      253.22      269.70     32.30 o
  25   5   2        3.50        3.17      7.78 o
  27   5   2      163.53       95.97     28.89 o
  29   5   2       52.64       15.85     25.05 o
 -28   6   2        0.73        3.89     10.32 o
 -26   6   2        9.60        8.61     11.25 o
 -24   6   2       58.85       60.15     15.26 o
 -22   6   2      230.31      272.46     29.21 o
 -20   6   2      656.90      732.34     46.64 o
 -18   6   2      838.96      931.72     53.76 o
 -16   6   2     1935.38     2464.59     77.94 o
 -14   6   2     1394.25     1288.46     34.66 o
 -12   6   2     6906.44     7448.28    173.18 o
 -10   6   2     5189.40     5282.43     85.41 o
  -8   6   2      692.34      736.67     20.07 o
  -6   6   2    16779.31    15985.34    251.70 o
  -4   6   2      941.27      779.53     15.81 o
  -2   6   2     6219.71     6658.16     93.01 o
   0   6   2     2998.98     2619.84     38.46 o
   2   6   2      420.46      385.17     12.15 o
   4   6   2      530.35      432.28     11.96 o
   6   6   2    16667.22    16329.66    256.42 o
   8   6   2      979.41     1182.23     25.32 o
  10   6   2     2090.24     2284.31     41.16 o
  12   6   2      233.01      226.02     11.03 o
  14   6   2     3778.61     3719.97     78.68 o
  16   6   2       30.98       44.50     14.55 o
  18   6   2      370.27      357.97     31.79 o
  20   6   2      557.93      600.87     40.60 o
  22   6   2      500.12      570.79     54.74 o
  24   6   2      595.43      536.06     75.52 o
  26   6   2      157.24      139.25     27.69 o
  28   6   2       77.98       27.06     22.78 o
 -27   7   2      192.22      249.06     43.00 o
 -25   7   2       79.26       95.93     17.12 o
 -23   7   2      212.42      258.50     29.43 o
 -21   7   2        4.71        9.09      9.98 o
 -19   7   2      803.48     1003.24     62.34 o
 -17   7   2      134.09      140.99     18.78 o
 -15   7   2     4422.90     4275.39    164.39 o
 -13   7   2     7881.06     7716.12    226.67 o
 -11   7   2       49.00       52.77      8.02 o
  -9   7   2     1913.14     1903.82     38.43 o
  -7   7   2    13095.40    13521.93    213.08 o
  -5   7   2    20565.37    20819.00    333.33 o
  -3   7   2      839.98     1014.00     17.88 o
  -1   7   2     3928.51     3197.17     42.70 o
   1   7   2     6480.85     6189.69     85.67 o
   3   7   2     8705.27     8693.64    125.07 o
   5   7   2     8457.96     8868.97    138.35 o
   7   7   2    13046.24    13209.34    212.77 o
   9   7   2      760.83      794.92     20.19 o
  11   7   2      339.87      442.38     15.07 o
  13   7   2     3925.08     4334.53     81.02 o
  15   7   2      415.89      420.88     25.61 o
  17   7   2      354.47      381.44     32.43 o
  19   7   2      506.60      465.87     35.36 o
  21   7   2     1616.60     1612.95    160.90 o
  23   7   2      551.12      624.37     68.59 o
  25   7   2      500.38      398.62     59.94 o
  27   7   2       20.64        9.74      9.43 o
 -28   8   2      159.58      211.06     42.76 o
 -26   8   2      367.86      497.41     76.92 o
 -24   8   2       86.59      141.26     19.67 o
 -22   8   2      803.61     1102.02     95.19 o
 -20   8   2      321.70      355.01     32.13 o
 -18   8   2     2096.63     2383.43     92.59 o
 -16   8   2      237.11      280.01     27.64 o
 -14   8   2      846.51      810.70     46.08 o
 -12   8   2     3660.57     3480.17    100.76 o
 -10   8   2     1480.45     1529.11     32.31 o
  -8   8   2     6440.13     6552.97    105.17 o
  -6   8   2      992.98     1142.15     27.29 o
  -4   8   2    12936.75    13189.28    201.95 o
  -2   8   2     5589.14     4971.50     69.13 o
   0   8   2     1232.35     1054.79     20.31 o
   2   8   2      768.36      890.06     20.61 o
   4   8   2     5320.20     5303.73     80.19 o
   6   8   2      687.54      711.21     16.72 o
   8   8   2     6437.15     6722.16    114.82 o
  10   8   2     5265.08     5529.66     92.54 o
  12   8   2      410.93      391.39     14.38 o
  14   8   2     1887.77     1972.86     54.76 o
  16   8   2      345.41      348.24     26.83 o
  18   8   2      278.81      241.65     25.29 o
  20   8   2      887.90      839.78     74.66 o
  22   8   2      904.84     1031.10     96.34 o
  24   8   2      669.08      696.75     89.57 o
  26   8   2      110.14       55.52     20.55 o
  28   8   2       58.54       14.42     21.43 o
 -27   9   2      111.27      176.34     30.59 o
 -25   9   2      130.14      162.92     26.00 o
 -23   9   2     1104.87     1486.45    125.84 o
 -21   9   2      179.59      196.90     21.42 o
 -19   9   2      298.20      333.66     26.54 o
 -17   9   2      224.40      218.09     22.11 o
 -15   9   2       83.46       76.94     12.78 o
 -13   9   2     1675.39     1553.07     61.44 o
 -11   9   2       62.94       60.25      8.62 o
  -9   9   2     2178.72     2144.54     41.48 o
  -7   9   2      741.21      759.81     21.89 o
  -5   9   2     1990.41     1768.78     32.67 o
  -3   9   2     1857.77     1740.12     31.16 o
  -1   9   2     2617.63     2084.74     34.38 o
   1   9   2     2349.03     2198.04     40.17 o
   3   9   2     3719.93     3472.44     56.58 o
   5   9   2     7081.64     7371.15    112.99 o
   7   9   2     1907.54     1877.07     39.24 o
   9   9   2     2187.17     2166.53     45.46 o
  11   9   2     3755.15     3752.43     68.40 o
  13   9   2     1036.20     1008.68     31.82 o
  15   9   2     1066.55     1136.52     43.54 o
  17   9   2       23.95       32.48     14.56 o
  19   9   2      474.47      491.19     36.51 o
  21   9   2      276.73      298.87     39.45 o
  23   9   2       53.09       71.16     15.51 o
  25   9   2       96.40       84.20     17.82 o
  27   9   2       85.99       22.65     12.27 o
 -26  10   2       22.15       23.76     13.63 o
 -24  10   2      520.58      647.14     91.04 o
 -22  10   2      471.96      561.00     61.25 o
 -20  10   2      916.66     1121.29     81.42 o
 -18  10   2      197.69      222.43     22.25 o
 -16  10   2     2569.36     2876.32    108.75 o
 -14  10   2      111.96      115.16     15.48 o
 -12  10   2      330.94      291.63     19.72 o
 -10  10   2     2575.94     2787.16     57.75 o
  -8  10   2     5298.41     5479.73     89.92 o
  -6  10   2     2070.40     2240.28     43.32 o
  -4  10   2     3938.27     3440.96     54.83 o
  -2  10   2      614.26      559.29     15.31 o
   0  10   2     1878.04     1845.32     32.98 o
   2  10   2     3982.96     4361.46     71.55 o
   4  10   2     9225.04     9283.17    136.26 o
   6  10   2     5190.79     5205.51     86.58 o
   8  10   2     1462.17     1496.94     31.82 o
  10  10   2     2513.20     2776.73     53.07 o
  12  10   2       58.36       58.53      9.40 o
  14  10   2     5238.72     5406.81    204.73 o
  16  10   2     4969.56     5064.49    270.04 o
  18  10   2      890.42      842.01     69.61 o
  20  10   2      449.98      505.17     51.48 o
  22  10   2       28.40       24.94     13.84 o
  24  10   2      113.25      130.98     18.60 o
  26  10   2       34.65       15.26     12.09 o
 -27  11   2       12.85        9.61     11.32 o
 -25  11   2      271.52      333.07     49.87 o
 -23  11   2      158.06      215.86     27.56 o
 -21  11   2      508.93      519.89     57.66 o
 -19  11   2       81.10       99.88     16.65 o
 -17  11   2      515.80      539.87     35.65 o
 -15  11   2      110.09      114.80     16.90 o
 -13  11   2     1700.55     1843.93     64.93 o
 -11  11   2     3398.09     3185.22     91.66 o
  -9  11   2     3714.45     3653.62     66.33 o
  -7  11   2      344.84      458.38     15.99 o
  -5  11   2     5878.91     5621.23     96.27 o
  -3  11   2      596.16      555.46     17.93 o
  -1  11   2     4013.20     3928.50     64.09 o
   1  11   2     5438.92     5671.08     93.28 o
   3  11   2     6050.16     6021.12     97.52 o
   5  11   2     4969.89     4805.06     86.91 o
   7  11   2       54.72       51.08      7.61 o
   9  11   2       67.60       56.09      8.09 o
  11  11   2     3363.31     3487.12    101.08 o
  13  11   2     1832.12     1899.09     79.79 o
  15  11   2     3119.08     3182.69    207.86 o
  17  11   2     2513.68     2835.08    153.19 o
  19  11   2      658.72      807.78     75.78 o
  21  11   2      183.31      165.20     21.99 o
  23  11   2        9.31        4.47      8.67 o
  25  11   2       22.12       14.47     11.00 o
  27  11   2      257.53      118.53     49.51 o
 -26  12   2      120.23      134.17     27.08 o
 -24  12   2        8.60        5.57      8.22 o
 -22  12   2       37.43       30.66     13.69 o
 -20  12   2      439.33      441.93     44.75 o
 -18  12   2      250.48      215.06     22.12 o
 -16  12   2      813.37      851.87     48.73 o
 -14  12   2     1890.49     1927.58     97.06 o
 -12  12   2        6.86        9.13     11.50 o
 -10  12   2       55.81       48.37      9.98 o
  -8  12   2      397.35      367.71     15.58 o
  -6  12   2      245.47      229.04     10.96 o
  -4  12   2     2074.65     2194.00     44.43 o
  -2  12   2     4491.52     4511.88     76.18 o
   0  12   2    10698.36    11073.65    190.50 o
   2  12   2     3415.28     3329.56     58.00 o
   4  12   2      896.82      787.81     20.94 o
   6  12   2     7004.14     7723.17    138.36 o
   8  12   2     3584.97     3547.04     65.77 o
  10  12   2      327.78      326.24     22.43 o
  12  12   2        7.83        8.09      9.58 o
  14  12   2      366.24      404.24     37.29 o
  16  12   2     2877.86     3332.12    155.09 o
  18  12   2      467.66      485.39     37.83 o
  20  12   2      119.18      100.96     24.24 o
  22  12   2     1307.25     1373.19    113.96 o
  24  12   2       52.51       38.62     13.03 o
  26  12   2       47.01       13.07      9.93 o
 -25  13   2        5.90        7.68     10.53 o
 -23  13   2       59.30       49.59     13.09 o
 -21  13   2      193.02      181.99     24.72 o
 -19  13   2      693.65      709.62     50.85 o
 -17  13   2      263.88      274.45     25.71 o
 -15  13   2      599.58      609.32     37.23 o
 -13  13   2      528.88      462.99     29.56 o
 -11  13   2     1802.48     1766.64     68.50 o
  -9  13   2     1086.44      995.02     34.52 o
  -7  13   2     3869.57     4282.40     78.57 o
  -5  13   2     2688.05     2761.61     53.03 o
  -3  13   2     1965.87     2020.76     39.63 o
  -1  13   2     1666.39     1756.08     36.28 o
   1  13   2     1018.75      976.01     24.98 o
   3  13   2     3408.87     3663.53     65.93 o
   5  13   2     2783.95     2810.63     57.43 o
   7  13   2     7828.93     7854.42    151.52 o
   9  13   2     1652.79     1653.68     46.16 o
  11  13   2     1727.92     2018.68     76.63 o
  13  13   2      523.77      523.85     34.93 o
  15  13   2      239.75      284.88     24.51 o
  17  13   2     1217.20     1357.18     71.83 o
  19  13   2     1499.84     1526.43    108.74 o
  21  13   2      101.57       90.80     21.34 o
  23  13   2       74.45       64.72     14.56 o
  25  13   2       88.93       42.58     18.07 o
 -26  14   2       92.94       76.94     22.55 o
 -24  14   2       89.25      136.52     24.52 o
 -22  14   2      113.22       90.89     15.88 o
 -20  14   2     1290.19     1411.08    136.34 o
 -18  14   2      116.36      155.66     17.97 o
 -16  14   2      492.53      391.83     39.39 o
 -14  14   2      158.41      141.89     18.94 o
 -12  14   2      353.44      311.35     23.96 o
 -10  14   2     5252.25     5221.82    154.98 o
  -8  14   2     1885.78     1950.44     55.11 o
  -6  14   2     3759.77     3710.38     78.46 o
  -4  14   2     6575.63     7026.52    137.03 o
  -2  14   2     4901.63     5268.49     89.88 o
   0  14   2     4636.08     4862.08     86.57 o
   2  14   2       19.94       13.74      6.16 o
   4  14   2     1101.52     1196.67     30.97 o
   6  14   2     1354.22     1245.99     32.97 o
   8  14   2      858.45      911.95     31.87 o
  10  14   2      104.93      122.68     20.60 o
  12  14   2     1896.99     2150.73     97.25 o
  14  14   2      163.54      156.55     23.46 o
  16  14   2       95.43       98.23     18.84 o
  18  14   2      759.38      761.60     55.29 o
  20  14   2       96.25       97.71     21.12 o
  22  14   2       36.32       33.23     16.06 o
  24  14   2      167.22       78.19     24.91 o
  26  14   2       23.59        1.48     28.44 o
 -25  15   2       26.98       28.90     13.02 o
 -23  15   2      360.64      503.03     86.20 o
 -21  15   2      244.86      284.38     42.38 o
 -19  15   2       16.34       20.38     11.55 o
 -17  15   2      172.97      114.47     18.44 o
 -15  15   2      626.20      670.08     46.73 o
 -13  15   2      226.65      221.27     22.20 o
 -11  15   2     3121.61     3249.19    143.41 o
  -9  15   2     1068.10     1097.46     45.31 o
  -7  15   2      408.00      405.63     23.27 o
  -5  15   2     1822.43     1950.50     54.03 o
  -3  15   2    12515.79    13255.82    286.96 o
  -1  15   2     1823.54     1792.33     39.61 o
   1  15   2      401.66      363.92     16.13 o
   3  15   2     1104.32     1114.92     33.00 o
   5  15   2     1277.38     1213.66     37.81 o
   7  15   2     4475.80     4010.02    165.63 o
   9  15   2       88.19       84.46     13.59 o
  11  15   2      110.89      123.63     21.39 o
  13  15   2      592.74      676.23     38.79 o
  15  15   2      617.34      681.60     39.29 o
  17  15   2       91.20      102.80     20.14 o
  19  15   2       25.07       30.08     17.32 o
  21  15   2       15.27       15.85     13.64 o
  23  15   2       55.49       24.10     12.45 o
  25  15   2       90.84       45.21     17.26 o
 -24  16   2        8.26       13.31      9.48 o
 -22  16   2       61.51       56.29     14.62 o
 -20  16   2      273.54      252.78     40.02 o
 -18  16   2      126.48      129.56     18.86 o
 -16  16   2     1715.81     2044.29    158.37 o
 -14  16   2       86.04       80.49     16.83 o
 -12  16   2     2822.22     3151.89    150.92 o
 -10  16   2     4982.00     5030.51    209.44 o
  -8  16   2      341.17      356.02     28.76 o
  -6  16   2       30.01       75.31     15.86 o
  -4  16   2      910.38      911.04     43.96 o
  -2  16   2     3025.14     2941.75     90.62 o
   0  16   2     1221.85     1197.25     43.90 o
   2  16   2      128.97      112.69     11.62 o
   4  16   2     1390.20     1232.42     46.24 o
   6  16   2     1934.66     2058.18     74.55 o
   8  16   2      227.14      221.84     24.02 o
  10  16   2     2568.14     2910.89    124.84 o
  12  16   2      807.22      817.03     48.98 o
  14  16   2      502.02      451.15     41.91 o
  16  16   2     1709.98     1980.07    100.15 o
  18  16   2      146.84      113.56     21.36 o
  20  16   2      260.91      178.32     28.85 o
  22  16   2       37.35       31.66     17.67 o
  24  16   2       81.48       42.72     17.72 o
 -23  17   2       38.23       27.81      9.00 o
 -21  17   2      612.92      748.91    124.10 o
 -19  17   2      177.75      158.27     29.29 o
 -17  17   2      316.07      227.10     26.38 o
 -15  17   2       89.91       77.13     16.32 o
 -13  17   2     1205.75     1331.85     78.98 o
 -11  17   2     2499.42     2735.49    151.26 o
  -9  17   2       20.79       34.97     17.16 o
  -7  17   2      347.54      350.82     27.54 o
  -5  17   2      118.93      113.03     22.10 o
  -3  17   2      245.27      182.76     19.98 o
  -1  17   2      935.32      959.02     42.40 o
   1  17   2      593.62      622.34     34.39 o
   3  17   2      148.19      127.42     21.65 o
   5  17   2      403.32      390.02     29.03 o
   7  17   2      146.12      110.96     16.74 o
   9  17   2      225.35      252.85     24.76 o
  11  17   2      520.85      456.01     42.52 o
  13  17   2      266.14      244.80     26.49 o
  15  17   2      160.80      113.05     18.25 o
  17  17   2      318.52      265.20     37.16 o
  19  17   2      286.87      241.48     30.19 o
  21  17   2       68.97       40.49     20.74 o
  23  17   2       74.01       39.67     20.76 o
 -22  18   2      119.86       51.71     17.88 o
 -20  18   2      339.39      222.03     49.88 o
 -18  18   2       16.00       26.63     10.81 o
 -16  18   2      147.79       97.57     15.62 o
 -14  18   2      766.22      776.42     69.73 o
 -12  18   2      474.05      471.21     35.69 o
 -10  18   2      891.20      853.12     43.42 o
  -8  18   2      283.67      285.83     31.94 o
  -6  18   2      377.29      365.39     29.95 o
  -4  18   2      140.47      142.80     23.02 o
  -2  18   2      376.97      336.06     27.67 o
   0  18   2      499.66      526.04     30.72 o
   2  18   2      178.77      146.42     21.69 o
   4  18   2      349.02      340.18     28.55 o
   6  18   2      877.44      853.38     43.41 o
   8  18   2     2097.09     2086.84     97.97 o
  10  18   2      206.19      205.88     28.35 o
  12  18   2      242.13      187.25     27.38 o
  14  18   2      113.12      132.25     21.20 o
  16  18   2      117.96      127.59     18.85 o
  18  18   2       16.27       16.07     13.65 o
  20  18   2       14.38       11.69     14.27 o
  22  18   2       39.19       11.88     11.24 o
 -21  19   2      243.45      198.22     56.44 o
 -19  19   2      195.05      216.83     44.02 o
 -17  19   2      287.60      289.25     50.07 o
 -15  19   2       23.95       32.67     14.03 o
 -13  19   2     1512.21     1597.83    118.70 o
 -11  19   2      642.77      795.49     49.27 o
  -9  19   2      469.49      477.10     36.27 o
  -7  19   2      502.72      497.65     38.71 o
  -5  19   2      567.86      577.89     35.94 o
  -3  19   2     1547.83     1749.46     72.30 o
  -1  19   2     1151.67     1158.22     65.00 o
   1  19   2      767.60      751.23     39.22 o
   3  19   2      117.60       90.11     18.09 o
   5  19   2     1439.65     1445.33     75.12 o
   7  19   2      794.95      824.95     44.59 o
   9  19   2      291.39      248.31     29.46 o
  11  19   2       74.85       76.77     21.32 o
  13  19   2      686.59      670.61     64.27 o
  15  19   2       19.76       19.41     12.47 o
  17  19   2      178.18      184.15     30.93 o
  19  19   2      195.95      164.22     30.05 o
  21  19   2       30.31        9.83     11.87 o
 -20  20   2       64.08       70.98     16.94 o
 -18  20   2       13.60        9.70      8.94 o
 -16  20   2      258.04      184.09     32.58 o
 -14  20   2       97.23       88.68     18.91 o
 -12  20   2      114.46       88.33     19.34 o
 -10  20   2      448.98      504.49     39.86 o
  -8  20   2      888.06      880.39     50.04 o
  -6  20   2      559.26      577.46     48.06 o
  -4  20   2      169.47      146.33     23.38 o
  -2  20   2     2049.68     2009.73     85.74 o
   0  20   2     2120.43     2303.16     92.81 o
   2  20   2      511.51      436.29     31.68 o
   4  20   2      727.82      772.91     46.05 o
   6  20   2      645.73      572.31     43.76 o
   8  20   2      323.24      307.31     33.27 o
  10  20   2      928.04      981.55     57.28 o
  12  20   2      450.83      501.86     45.12 o
  14  20   2     1270.45     1401.17    114.24 o
  16  20   2      273.76      222.24     35.39 o
  18  20   2      334.33      240.89     52.55 o
  20  20   2       64.11       18.23     17.34 o
 -19  21   2       29.85       17.98     11.64 o
 -17  21   2       66.43       51.91     14.81 o
 -15  21   2       15.29       13.13     10.15 o
 -13  21   2      106.13       90.67     17.11 o
 -11  21   2      175.94      156.79     23.10 o
  -9  21   2      278.54      288.25     26.30 o
  -7  21   2     1635.51     1725.33    100.72 o
  -5  21   2      379.37      352.44     29.85 o
  -3  21   2      368.87      336.70     31.61 o
  -1  21   2     1667.74     1750.67     97.44 o
   1  21   2      336.54      313.78     33.71 o
   3  21   2       91.25       93.50     18.98 o
   5  21   2      185.21      179.04     22.01 o
   7  21   2        5.31        4.97     11.33 o
   9  21   2      186.49      183.37     26.46 o
  11  21   2      504.25      501.81     45.40 o
  13  21   2      192.66      198.99     29.43 o
  15  21   2      246.23      230.70     36.50 o
  17  21   2      603.62      823.75     82.02 o
  19  21   2      247.45      141.52     50.97 o
 -18  22   2       40.95       34.41     12.85 o
 -16  22   2       38.22       35.67     13.15 o
 -14  22   2       37.19       33.71     11.15 o
 -12  22   2     1309.43     1397.93     85.27 o
 -10  22   2       31.11       29.09     13.79 o
  -8  22   2      892.23      985.50     74.06 o
  -6  22   2      506.42      577.49     49.73 o
  -4  22   2     1353.93     1492.89    115.72 o
  -2  22   2     1932.83     2197.37    135.26 o
   0  22   2      311.61      245.59     27.17 o
   2  22   2      379.83      300.31     37.71 o
   4  22   2       88.68       75.70     18.31 o
   6  22   2      222.10      195.16     25.67 o
   8  22   2      809.98      961.27     65.66 o
  10  22   2      455.36      516.27     49.16 o
  12  22   2       37.15       32.10     15.44 o
  14  22   2      111.92      100.60     18.74 o
  16  22   2       60.26       42.37     12.70 o
  18  22   2      121.80       84.67     21.41 o
 -17  23   2       73.60       95.06     22.55 o
 -15  23   2       57.57       49.36     15.27 o
 -13  23   2       75.71       80.51     17.99 o
 -11  23   2        9.63       10.89     10.77 o
  -9  23   2       48.91       69.10     17.76 o
  -7  23   2      539.76      720.97     48.25 o
  -5  23   2      263.33      243.63     26.37 o
  -3  23   2     1102.98     1221.09    100.09 o
  -1  23   2      997.50     1190.46     87.40 o
   1  23   2      475.81      407.09     48.50 o
   3  23   2      154.60      113.00     18.57 o
   5  23   2      101.39       79.49     18.75 o
   7  23   2      208.11      208.39     29.27 o
   9  23   2     1092.61     1306.40    121.13 o
  11  23   2      150.79      160.49     24.07 o
  13  23   2       54.63       33.76     14.04 o
  15  23   2      360.48      447.02     66.91 o
  17  23   2       36.59       24.50     16.14 o
 -16  24   2       81.43       96.25     23.71 o
 -14  24   2      170.19      128.42     30.86 o
 -12  24   2       53.40       59.82     16.31 o
 -10  24   2      107.76      109.72     20.96 o
  -8  24   2      658.55      729.77     66.75 o
  -6  24   2      597.68      557.56     71.04 o
  -4  24   2       16.23       16.04     13.53 o
  -2  24   2      777.49      856.31     84.79 o
   0  24   2      971.25     1235.91    130.11 o
   2  24   2       27.37       34.64     13.83 o
   4  24   2      158.68      136.94     21.22 o
   6  24   2       60.18       37.02     16.45 o
   8  24   2       85.47      105.80     21.96 o
  10  24   2      518.89      555.38     81.44 o
  12  24   2        9.07        1.17      7.85 o
  14  24   2       89.10      129.60     21.17 o
  16  24   2        8.36        8.77      9.65 o
 -15  25   2       91.68       90.36     23.62 o
 -13  25   2       90.07       94.16     18.32 o
 -11  25   2       19.69       24.95     11.92 o
  -9  25   2       90.22       78.82     18.47 o
  -7  25   2      501.98      568.05     76.02 o
  -5  25   2        3.83        0.69      8.68 o
  -3  25   2      118.80       90.00     16.51 o
  -1  25   2      358.21      418.18     50.29 o
   1  25   2       99.81       95.76     18.55 o
   3  25   2      133.93      119.04     23.48 o
   5  25   2       13.69       12.88     11.70 o
   7  25   2       79.34       70.04     18.36 o
   9  25   2      134.81      144.24     28.20 o
  11  25   2      271.68      274.12     52.77 o
  13  25   2        5.89        6.92     10.07 o
  15  25   2       26.75       15.58     14.94 o
 -14  26   2       23.15       23.16     14.36 o
 -12  26   2       46.58       59.89     13.62 o
 -10  26   2       34.22       30.97     12.55 o
  -8  26   2      106.47      110.48     22.23 o
  -6  26   2      159.67      169.39     24.47 o
  -4  26   2      206.86      162.71     35.61 o
  -2  26   2      180.17      182.59     30.23 o
   0  26   2       27.77       24.07     15.06 o
   2  26   2      130.48       92.45     19.82 o
   4  26   2       69.82       63.59     21.57 o
   6  26   2        9.59        4.85      9.50 o
   8  26   2      373.43      454.33     77.71 o
  10  26   2       21.41       15.75     13.03 o
  12  26   2      120.67      137.55     20.62 o
  14  26   2       92.89       56.66     21.68 o
 -11  27   2      259.43      203.97     42.80 o
  -9  27   2       83.35       83.77     18.65 o
  -7  27   2       20.61       16.70     12.19 o
  -5  27   2      162.33      122.79     22.93 o
  -3  27   2      223.54      172.72     52.30 o
  -1  27   2      292.71      242.29     50.85 o
   1  27   2        6.86        8.49      9.38 o
   3  27   2       83.55       46.44     13.96 o
   5  27   2       24.97       18.11     11.36 o
   7  27   2      187.92      217.61     48.13 o
   9  27   2      108.77      110.07     28.84 o
  11  27   2       12.40       10.63     12.14 o
  -8  28   2       59.18       49.54     17.15 o
  -6  28   2       78.00       81.44     21.59 o
  -4  28   2       19.77       18.70     14.11 o
  -2  28   2       30.06       16.13     13.20 o
   0  28   2      168.67      122.65     37.20 o
   2  28   2        5.77        6.12      6.49 o
   4  28   2       52.42       41.33     14.51 o
   6  28   2        0.62        3.42      9.08 o
   8  28   2      162.49      204.98     45.06 o
  -5  29   2       53.36       65.01     19.53 o
  -3  29   2        2.37       -0.80      5.13 o
  -1  29   2      228.46      169.45     38.88 o
   1  29   2       60.47       78.52     27.85 o
   3  29   2      121.00      136.19     44.93 o
   5  29   2        8.17       24.09     16.96 o
   1   0   3     9329.16     9441.49    126.89 o
   3   0   3    20973.28    20770.42    315.94 o
   5   0   3      252.42      264.10      8.07 o
   7   0   3     2542.54     2715.00     46.06 o
   9   0   3     2457.78     2469.59     44.37 o
  11   0   3    11452.96    11946.31    209.74 o
  13   0   3     4574.16     4801.62     99.04 o
  15   0   3      493.64      471.77     24.94 o
  17   0   3     1351.18     1451.96     64.74 o
  19   0   3     2566.83     2803.08    132.86 o
  21   0   3      291.08      315.50     41.26 o
  23   0   3      230.52      288.40     38.42 o
  25   0   3      452.89      505.93     79.17 o
  27   0   3       62.51       49.81     12.08 o
 -28   1   3      126.24      155.50     47.80 o
 -26   1   3      119.94      123.98     22.80 o
 -24   1   3       21.27       24.83     12.63 o
 -22   1   3       86.50       88.22     16.84 o
 -20   1   3     1188.83     1315.81     65.56 o
 -18   1   3     4001.94     4357.83    187.48 o
 -16   1   3       49.91       47.83     12.86 o
 -14   1   3     1881.66     1908.67     48.90 o
 -12   1   3      289.35      349.54     15.30 o
 -10   1   3     4534.33     4516.84     77.10 o
  -8   1   3      240.47      250.59     12.03 o
  -6   1   3     3061.71     3323.42     52.61 o
  -4   1   3     2140.52     2159.73     31.27 o
  -2   1   3     6686.54     6448.48     88.11 o
   0   1   3     9109.77     9301.35    126.62 o
   2   1   3    12015.37    12645.83    191.14 o
   4   1   3     1348.27     1274.85     21.71 o
   6   1   3      253.74      255.12     10.46 o
   8   1   3    10976.04    10202.30    164.68 o
  10   1   3     5129.93     5207.43     91.39 o
  12   1   3     2703.58     2719.97     57.06 o
  14   1   3     1556.87     1548.22     44.69 o
  16   1   3     1347.05     1418.32     63.19 o
  18   1   3      727.59      786.57     46.10 o
  20   1   3      311.69      293.68     31.93 o
  22   1   3      767.28      875.63     93.72 o
  24   1   3      115.62      101.21     18.03 o
  26   1   3       23.47       18.23      9.93 o
  28   1   3        4.28        5.97     11.87 o
 -27   2   3       88.42      101.68     20.46 o
 -25   2   3      129.16      161.67     23.85 o
 -23   2   3       90.08      113.09     18.91 o
 -21   2   3     1581.49     2120.09    102.75 o
 -19   2   3      746.36      903.92     50.18 o
 -17   2   3     2342.49     2522.12     93.84 o
 -15   2   3      386.49      414.67     24.01 o
 -13   2   3     4261.87     5072.51    110.28 o
 -11   2   3     1638.96     1627.11     35.75 o
  -9   2   3     5578.57     5753.53     99.99 o
  -7   2   3     4964.60     4535.95     78.84 o
  -5   2   3     2329.85     2110.04     37.33 o
  -3   2   3     2271.33     2228.70     33.88 o
  -1   2   3    12031.28    12567.17    192.50 o
   1   2   3     6545.98     6396.90     92.45 o
   3   2   3     6785.66     6724.76    100.00 o
   5   2   3     3428.77     3493.99     55.13 o
   7   2   3     1840.28     1715.35     29.46 o
   9   2   3     4138.25     4362.96     69.86 o
  11   2   3     1225.90     1254.11     27.66 o
  13   2   3     1029.08     1075.35     31.63 o
  15   2   3      293.64      328.95     27.28 o
  17   2   3      252.07      229.68     33.62 o
  19   2   3      926.48      978.07     76.20 o
  21   2   3      995.71     1165.98    113.26 o
  23   2   3       10.79        7.82     10.04 o
  25   2   3      112.24      103.09     21.22 o
  27   2   3      317.16      239.37     48.47 o
 -28   3   3      468.69      449.92    134.07 o
 -26   3   3      361.89      447.47     58.72 o
 -24   3   3      178.54      218.53     22.69 o
 -22   3   3     1622.98     1924.62    178.30 o
 -20   3   3     1656.81     1797.94    111.49 o
 -18   3   3     1023.47     1130.63     48.01 o
 -16   3   3      225.08      209.00     20.63 o
 -14   3   3     2800.44     3199.46     81.73 o
 -12   3   3     3371.38     3669.62     73.64 o
 -10   3   3     6945.49     6860.13    116.83 o
  -8   3   3     1558.87     1566.35     31.83 o
  -6   3   3     5942.54     5221.49     82.97 o
  -4   3   3     1399.97     1184.63     19.82 o
  -2   3   3     6926.67     6864.25     99.57 o
   0   3   3    20906.21    20734.05    323.46 o
   2   3   3     2222.24     2200.97     32.74 o
   4   3   3    11787.67    11278.72    180.47 o
   6   3   3     8243.16     8334.22    132.64 o
   8   3   3     1116.96      909.95     21.09 o
  10   3   3      525.86      595.05     19.63 o
  12   3   3     1676.46     1876.05     46.65 o
  14   3   3      176.79      198.20     16.22 o
  16   3   3       75.64       81.24     22.95 o
  18   3   3      704.32      791.29     59.47 o
  20   3   3      811.15      906.20     54.89 o
  22   3   3       41.32       40.56     13.92 o
  24   3   3      362.40      411.22     61.12 o
  26   3   3      623.12      513.42     89.30 o
  28   3   3      119.62      134.34     53.83 o
 -27   4   3      152.13      186.92     38.26 o
 -25   4   3      353.48      450.85     51.43 o
 -23   4   3      586.92      769.65     87.25 o
 -21   4   3      248.82      290.44     31.45 o
 -19   4   3      244.46      317.82     26.52 o
 -17   4   3      236.90      265.93     23.29 o
 -15   4   3      613.72      644.93     34.91 o
 -13   4   3     2441.35     2548.02     60.53 o
 -11   4   3      836.63      857.34     24.08 o
  -9   4   3     4712.62     4706.57     75.11 o
  -7   4   3      215.19      340.13     13.68 o
  -5   4   3     2031.42     1868.95     31.77 o
  -3   4   3    11861.44    11547.82    166.22 o
  -1   4   3     1302.91     1242.95     23.81 o
   1   4   3     2125.77     2200.01     36.04 o
   3   4   3     1410.89     1186.12     20.56 o
   5   4   3    12030.01    11554.67    181.15 o
   7   4   3     3856.83     4190.95     74.63 o
   9   4   3     1455.50     1582.53     37.18 o
  11   4   3     1724.28     1596.69     39.67 o
  13   4   3     1332.27     1433.09     45.04 o
  15   4   3      439.31      418.21     34.31 o
  17   4   3      497.78      565.30     50.33 o
  19   4   3      195.84      151.54     23.49 o
  21   4   3       63.46       46.22     15.99 o
  23   4   3      416.52      539.67     68.20 o
  25   4   3      245.03      224.46     38.49 o
  27   4   3       42.56       30.74      9.82 o
 -28   5   3      128.11      149.48     48.11 o
 -26   5   3      116.93      128.46     22.19 o
 -24   5   3      528.39      721.17     60.51 o
 -22   5   3       18.98       14.68     10.06 o
 -20   5   3      159.53      190.03     19.08 o
 -18   5   3     1213.43     1418.11     59.91 o
 -16   5   3       35.31       70.31     18.35 o
 -14   5   3      604.10      619.51     32.05 o
 -12   5   3       43.44       75.77      8.36 o
 -10   5   3     3528.73     3868.75     66.51 o
  -8   5   3     2552.85     2547.88     46.15 o
  -6   5   3     7031.59     7191.07    111.09 o
  -4   5   3    11945.91    11695.32    172.14 o
  -2   5   3     3452.38     3494.03     50.25 o
   0   5   3      247.03      279.88      9.65 o
   2   5   3     2309.52     2129.59     34.06 o
   4   5   3     2029.47     1840.65     34.78 o
   6   5   3        3.92       15.45      4.67 o
   8   5   3     1780.06     1932.84     39.95 o
  10   5   3     4528.26     5084.86     97.67 o
  12   5   3      692.01      639.29     22.58 o
  14   5   3      151.49      146.74     14.80 o
  16   5   3      914.67      813.28     51.76 o
  18   5   3      442.77      415.09     52.42 o
  20   5   3      349.29      358.61     33.87 o
  22   5   3      782.72      994.11     80.57 o
  24   5   3        4.26        0.75      9.17 o
  26   5   3        1.81        3.85      8.14 o
  28   5   3        8.67        5.87     16.59 o
 -27   6   3       70.26       74.34     14.64 o
 -25   6   3      166.20      246.29     30.70 o
 -23   6   3       26.49       20.96     11.62 o
 -21   6   3      586.99      745.39     66.33 o
 -19   6   3      898.86     1092.64     47.79 o
 -17   6   3      283.63      291.88     25.88 o
 -15   6   3      185.40      225.11     22.00 o
 -13   6   3      261.70      230.46     18.11 o
 -11   6   3      380.96      331.12     14.14 o
  -9   6   3     2393.58     2371.26     44.73 o
  -7   6   3      462.86      409.17     13.52 o
  -5   6   3        3.00       16.41      5.24 o
  -3   6   3     8249.12     8251.06    115.47 o
  -1   6   3      256.27      254.38      9.47 o
   1   6   3     3076.21     3405.96     51.72 o
   3   6   3     5949.07     5362.97     82.56 o
   5   6   3     7055.62     7419.93    119.57 o
   7   6   3     3098.75     2902.40     52.91 o
   9   6   3     2045.78     1986.01     41.00 o
  11   6   3     1872.85     1982.03     45.98 o
  13   6   3      792.73      825.16     32.28 o
  15   6   3       37.07       33.78     14.26 o
  17   6   3     1152.10     1276.10     84.98 o
  19   6   3      703.92      687.97     52.25 o
  21   6   3      726.23      843.84     64.73 o
  23   6   3      184.50      220.08     34.99 o
  25   6   3       39.48       37.69     13.27 o
  27   6   3        0.61        4.94      7.29 o
 -26   7   3       49.41       66.38     17.47 o
 -24   7   3      104.19      159.28     17.97 o
 -22   7   3      569.11      782.40     74.99 o
 -20   7   3      792.95     1099.89     55.69 o
 -18   7   3      418.76      442.55     27.46 o
 -16   7   3     1744.87     1999.98     72.34 o
 -14   7   3      194.35      185.60     21.15 o
 -12   7   3     1354.62     1186.81     44.84 o
 -10   7   3     1573.91     1501.57     34.23 o
  -8   7   3      179.70      138.93      9.92 o
  -6   7   3     3077.76     2790.95     44.86 o
  -4   7   3     3863.86     4137.64     64.68 o
  -2   7   3     1876.03     1716.48     28.16 o
   0   7   3     2524.55     2740.50     41.61 o
   2   7   3     4850.01     4484.25     71.04 o
   4   7   3      228.90      356.40     12.80 o
   6   7   3      455.09      422.02     13.76 o
   8   7   3     4416.47     4660.21     88.14 o
  10   7   3     1342.84     1368.65     34.34 o
  12   7   3      342.85      329.20     19.13 o
  14   7   3     1594.36     1836.12     65.75 o
  16   7   3       30.03       12.83     21.92 o
  18   7   3      867.41      907.43     81.65 o
  20   7   3     1236.56     1421.05    108.57 o
  22   7   3        8.62       14.39     13.57 o
  24   7   3      366.92      397.97     60.09 o
  26   7   3        2.20        1.67      6.31 o
 -27   8   3       13.29       15.58     17.20 o
 -25   8   3       18.44       18.02     10.31 o
 -23   8   3      190.62      265.85     31.96 o
 -21   8   3       40.86       43.37     13.25 o
 -19   8   3       33.36       37.33     14.01 o
 -17   8   3      128.22      137.37     18.61 o
 -15   8   3      399.75      441.58     32.61 o
 -13   8   3      498.61      495.32     27.80 o
 -11   8   3       71.13       69.08      9.57 o
  -9   8   3     1254.84     1288.24     30.65 o
  -7   8   3     4375.98     4524.25     81.99 o
  -5   8   3     1801.63     1891.59     34.62 o
  -3   8   3     1126.02      924.87     21.89 o
  -1   8   3    10969.75    10118.96    154.31 o
   1   8   3      239.67      253.08     11.30 o
   3   8   3     1516.68     1552.11     28.63 o
   5   8   3     2590.95     2685.08     47.45 o
   7   8   3      189.52      153.48     10.77 o
   9   8   3     2086.24     2055.67     43.74 o
  11   8   3     1036.93      962.62     33.77 o
  13   8   3     5440.37     5935.09    182.50 o
  15   8   3      197.20      169.67     33.43 o
  17   8   3      708.24      804.15     61.13 o
  19   8   3      160.15      126.19     23.04 o
  21   8   3      505.09      569.92     50.75 o
  23   8   3      188.25      221.26     33.98 o
  25   8   3      168.61      127.26     23.38 o
  27   8   3       36.87       47.25     16.11 o
 -26   9   3       68.68      118.22     18.96 o
 -24   9   3      149.10      212.60     26.38 o
 -22   9   3      132.56      139.14     18.12 o
 -20   9   3       38.50       40.61     15.57 o
 -18   9   3     3115.29     3650.70    175.32 o
 -16   9   3     1120.45     1263.30     59.85 o
 -14   9   3      780.11      803.70     48.70 o
 -12   9   3      384.14      360.91     21.34 o
 -10   9   3      678.20      660.98     23.40 o
  -8   9   3     2076.33     1958.36     43.14 o
  -6   9   3     2017.01     1898.19     38.36 o
  -4   9   3     1461.65     1563.22     33.67 o
  -2   9   3     4107.14     4277.59     69.46 o
   0   9   3     2513.99     2499.79     40.63 o
   2   9   3     5539.04     5749.56     90.62 o
   4   9   3     4630.70     4846.26     79.14 o
   6   9   3     2420.69     2401.61     45.29 o
   8   9   3     1270.81     1324.56     31.89 o
  10   9   3     3025.45     3092.28     78.32 o
  12   9   3      399.06      410.16     26.71 o
  14   9   3     1088.01     1188.06     69.27 o
  16   9   3      267.72      254.03     31.52 o
  18   9   3      635.67      605.59     53.02 o
  20   9   3      150.04      132.44     21.51 o
  22   9   3      336.06      443.69     51.19 o
  24   9   3      154.37      192.03     31.38 o
  26   9   3       26.82       19.56      8.81 o
 -25  10   3      117.85      157.82     24.59 o
 -23  10   3       69.71      100.01     15.15 o
 -21  10   3       66.78       80.18     16.36 o
 -19  10   3     1833.04     2154.41    135.36 o
 -17  10   3     1294.46     1379.60     69.04 o
 -15  10   3      434.50      449.30     29.87 o
 -13  10   3      190.00      200.28     19.98 o
 -11  10   3      309.04      268.84     18.64 o
  -9  10   3     3021.59     2825.71     69.31 o
  -7  10   3     1344.25     1336.67     31.64 o
  -5  10   3     4519.69     4940.24     90.83 o
  -3  10   3      529.54      589.93     20.21 o
  -1  10   3     5122.63     4997.67     81.75 o
   1  10   3     4588.72     4621.59     74.98 o
   3  10   3     6991.51     7007.85    116.23 o
   5  10   3     3439.48     3802.60     71.02 o
   7  10   3     1583.29     1514.24     35.40 o
   9  10   3      665.29      639.91     26.55 o
  11  10   3     3794.01     3810.71    107.97 o
  13  10   3      216.52      215.90     34.31 o
  15  10   3      524.02      554.59     44.92 o
  17  10   3      745.65      687.16     54.33 o
  19  10   3     1774.42     1983.81    159.03 o
  21  10   3      172.39      186.44     25.84 o
  23  10   3       59.26       64.69     17.01 o
  25  10   3      219.96      248.63     39.02 o
 -26  11   3      232.37      241.26     58.20 o
 -24  11   3       31.63       38.40     14.19 o
 -22  11   3      108.90      149.88     20.61 o
 -20  11   3      257.17      294.86     34.58 o
 -18  11   3      585.89      676.32     35.22 o
 -16  11   3      430.88      489.83     30.59 o
 -14  11   3      204.96      208.60     20.60 o
 -12  11   3     1455.75     1352.89     80.41 o
 -10  11   3     3772.83     3719.69    102.39 o
  -8  11   3      992.05      900.64     29.31 o
  -6  11   3     1910.57     1964.43     42.52 o
  -4  11   3     1705.32     1567.09     34.86 o
  -2  11   3     1212.10     1216.43     29.50 o
   0  11   3    11567.07    11561.86    197.18 o
   2  11   3     1647.44     1521.62     33.56 o
   4  11   3      838.91      821.80     22.62 o
   6  11   3      363.58      310.70     14.48 o
   8  11   3       72.21       71.90     13.32 o
  10  11   3      306.43      250.17     19.06 o
  12  11   3       95.46      113.84     23.07 o
  14  11   3      810.12      901.80     49.05 o
  16  11   3       65.29       32.66     22.37 o
  18  11   3      542.98      640.89     59.68 o
  20  11   3        6.31        5.13     10.65 o
  22  11   3       82.96       93.57     17.57 o
  24  11   3      134.07      143.92     21.55 o
  26  11   3       27.95       14.25     17.15 o
 -25  12   3      120.03      181.16     35.08 o
 -23  12   3      142.88      143.95     32.18 o
 -21  12   3      417.87      594.76     62.74 o
 -19  12   3      869.07     1068.26     81.36 o
 -17  12   3      233.79      280.34     25.99 o
 -15  12   3       83.27       85.67     15.52 o
 -13  12   3      285.40      219.37     25.01 o
 -11  12   3      100.45      104.25     17.74 o
  -9  12   3      408.60      381.12     21.30 o
  -7  12   3      327.92      300.91     20.83 o
  -5  12   3      704.02      616.35     21.61 o
  -3  12   3     1694.73     1834.98     42.91 o
  -1  12   3     2683.07     2558.29     52.72 o
   1  12   3      314.40      346.25     14.33 o
   3  12   3     3345.78     3454.54     63.76 o
   5  12   3       37.73       63.38     10.18 o
   7  12   3     1348.74     1260.33     44.09 o
   9  12   3      379.12      298.85     30.90 o
  11  12   3     1454.04     1498.72     66.31 o
  13  12   3       46.55       38.69     23.35 o
  15  12   3      761.54      777.73     48.00 o
  17  12   3      514.12      582.51     50.01 o
  19  12   3       15.12        9.13     13.80 o
  21  12   3      175.61      159.17     26.20 o
  23  12   3      116.61      132.12     22.15 o
  25  12   3       15.60       18.10     11.35 o
 -24  13   3       26.96       14.82      9.94 o
 -22  13   3      325.91      413.97     60.73 o
 -20  13   3      866.11     1220.18     89.09 o
 -18  13   3      561.55      589.35     45.31 o
 -16  13   3       70.59       63.46     16.23 o
 -14  13   3      355.15      368.94     32.07 o
 -12  13   3       47.21       41.46     13.66 o
 -10  13   3      221.68      215.77     20.11 o
  -8  13   3     5441.37     5596.16    146.96 o
  -6  13   3      795.78      787.75     26.10 o
  -4  13   3     1331.17     1438.28     41.32 o
  -2  13   3     1013.12     1014.48     35.03 o
   0  13   3     4546.10     4473.51     85.99 o
   2  13   3     4330.99     4781.12     99.01 o
   4  13   3     2431.60     2297.54     62.31 o
   6  13   3      250.19      176.79     21.45 o
   8  13   3      511.96      473.10     31.12 o
  10  13   3      185.76      203.31     24.36 o
  12  13   3      289.76      235.34     33.05 o
  14  13   3      244.20      214.39     31.27 o
  16  13   3      796.49      922.36     82.31 o
  18  13   3      208.38      197.39     32.11 o
  20  13   3      192.33      164.31     28.56 o
  22  13   3      183.30      165.88     25.94 o
  24  13   3        4.28        2.63      4.89 o
 -25  14   3       47.84       21.09     32.86 o
 -23  14   3       19.79       18.23      9.88 o
 -21  14   3       41.40       33.27     10.75 o
 -19  14   3     1242.57     1613.47    117.44 o
 -17  14   3       40.24       47.66     15.13 o
 -15  14   3      228.30      255.25     25.84 o
 -13  14   3      240.79      198.44     20.79 o
 -11  14   3      817.53      859.85     44.72 o
  -9  14   3     1046.25     1107.39     48.98 o
  -7  14   3     1621.08     1751.49     70.40 o
  -5  14   3      147.86      137.57     13.97 o
  -3  14   3      174.75      173.80     15.30 o
  -1  14   3     1532.19     1460.22     46.72 o
   1  14   3     1880.62     1684.99     51.23 o
   3  14   3     2801.07     2757.65     97.60 o
   5  14   3      614.02      586.89     40.80 o
   7  14   3      196.67      155.65     21.38 o
   9  14   3      770.07      672.19     42.72 o
  11  14   3      204.68      242.69     31.10 o
  13  14   3      349.78      372.67     37.66 o
  15  14   3      211.06      225.54     33.08 o
  17  14   3       85.63      117.96     22.25 o
  19  14   3      602.69      692.29     55.72 o
  21  14   3      221.72      170.59     25.75 o
  23  14   3       11.74        4.17     10.12 o
 -24  15   3       18.89       16.54     11.28 o
 -22  15   3       38.40       45.93     12.03 o
 -20  15   3       11.67        5.56      9.24 o
 -18  15   3      726.66      906.04     70.53 o
 -16  15   3      393.39      462.31     53.43 o
 -14  15   3      209.86      211.87     23.64 o
 -12  15   3      762.42      768.83     49.66 o
 -10  15   3      535.44      507.04     33.18 o
  -8  15   3      204.60      145.87     21.28 o
  -6  15   3       39.43       34.10     14.13 o
  -4  15   3      431.70      388.17     28.00 o
  -2  15   3      276.81      297.14     24.41 o
   0  15   3      493.44      427.16     25.28 o
   2  15   3      392.21      349.86     26.66 o
   4  15   3      590.22      525.10     32.43 o
   6  15   3      180.20      174.72     24.29 o
   8  15   3      397.17      346.56     31.16 o
  10  15   3      448.29      441.08     38.48 o
  12  15   3       84.77      112.15     22.27 o
  14  15   3      227.71      241.75     33.73 o
  16  15   3       82.63       70.58     19.89 o
  18  15   3      212.20      200.06     28.36 o
  20  15   3      164.64      112.64     33.64 o
  22  15   3      326.92      263.43     30.41 o
  24  15   3      135.91       77.97     25.23 o
 -23  16   3       58.20       46.17     13.03 o
 -21  16   3       63.69       69.66     13.52 o
 -19  16   3      179.18      204.55     32.45 o
 -17  16   3      643.63      853.31     96.51 o
 -15  16   3       79.86       63.66     15.66 o
 -13  16   3      801.85      876.43     58.46 o
 -11  16   3       70.89       35.60     14.81 o
  -9  16   3      258.19      206.20     26.14 o
  -7  16   3       30.98       22.35     13.75 o
  -5  16   3      928.02      859.62     47.39 o
  -3  16   3       77.27       83.34     18.99 o
  -1  16   3     1350.58     1331.21     56.83 o
   1  16   3       47.16       36.87     12.38 o
   3  16   3      212.39      150.17     21.66 o
   5  16   3       40.79       57.55     16.89 o
   7  16   3     1756.71     1683.34     70.08 o
   9  16   3     1096.35     1111.49     62.26 o
  11  16   3      439.52      515.16     41.13 o
  13  16   3       67.05       54.21     18.39 o
  15  16   3      400.03      414.76     44.11 o
  17  16   3      109.33      119.76     22.47 o
  19  16   3       18.39       16.86     14.51 o
  21  16   3      387.58      285.34     36.70 o
  23  16   3      238.78      159.75     34.82 o
 -22  17   3       84.17      119.81     26.63 o
 -20  17   3      118.29      115.30     23.09 o
 -18  17   3      698.25      734.07    111.70 o
 -16  17   3      106.92       97.93     16.12 o
 -14  17   3       89.13      106.81     17.95 o
 -12  17   3      503.03      528.65     48.06 o
 -10  17   3      745.98      658.20     42.55 o
  -8  17   3      709.03      761.42     41.00 o
  -6  17   3     1153.86     1285.57     57.62 o
  -4  17   3      492.28      561.38     37.35 o
  -2  17   3      245.48      228.48     28.10 o
   0  17   3     1336.42     1324.21     58.60 o
   2  17   3     2377.66     2277.19    107.40 o
   4  17   3      250.63      203.68     27.55 o
   6  17   3      286.04      231.22     28.95 o
   8  17   3      135.01      108.30     18.84 o
  10  17   3     1284.43     1356.62     92.06 o
  12  17   3      241.07      284.36     41.06 o
  14  17   3       34.42       26.45     14.87 o
  16  17   3      649.92      669.24     76.43 o
  18  17   3       13.39       12.57     14.55 o
  20  17   3       20.72        9.82     12.22 o
  22  17   3      207.17      148.26     21.80 o
 -21  18   3       74.32       85.47     18.02 o
 -19  18   3       21.61       29.77     11.05 o
 -17  18   3       12.91       18.14      9.99 o
 -15  18   3      217.60      150.12     23.15 o
 -13  18   3      201.10      176.14     21.17 o
 -11  18   3      545.30      657.14     39.92 o
  -9  18   3      628.50      600.16     39.34 o
  -7  18   3      869.85      911.60     45.31 o
  -5  18   3      437.04      421.83     37.02 o
  -3  18   3      696.51      849.50     49.96 o
  -1  18   3      754.50      739.48     48.39 o
   1  18   3     3956.18     4263.98    165.41 o
   3  18   3     1016.27      940.03     47.75 o
   5  18   3     1215.66     1203.82     66.95 o
   7  18   3      405.55      322.67     28.76 o
   9  18   3     3102.46     3626.10    234.07 o
  11  18   3      598.02      708.64     63.08 o
  13  18   3      574.80      491.79     49.48 o
  15  18   3      727.19      676.35     59.55 o
  17  18   3      695.40      579.81     99.80 o
  19  18   3       44.72       26.93     13.40 o
  21  18   3      152.97       77.63     18.64 o
 -20  19   3       19.16       23.77     12.83 o
 -18  19   3       45.08       32.13     10.89 o
 -16  19   3       19.95       23.18     11.07 o
 -14  19   3      613.18      700.66     91.95 o
 -12  19   3       13.90       12.40     12.42 o
 -10  19   3     1769.14     1908.99    110.74 o
  -8  19   3      171.80      158.30     22.60 o
  -6  19   3      701.12      706.98     40.93 o
  -4  19   3      201.21      192.24     27.08 o
  -2  19   3      928.25      867.96     50.31 o
   0  19   3     2592.94     2832.79    115.33 o
   2  19   3      758.80      816.79     52.47 o
   4  19   3      257.19      252.72     27.87 o
   6  19   3      894.73      889.33     63.48 o
   8  19   3       32.48       35.43     16.47 o
  10  19   3     1853.09     2104.27    128.34 o
  12  19   3      835.18      789.66     64.92 o
  14  19   3     1245.27     1195.73    125.23 o
  16  19   3      172.54      145.41     28.86 o
  18  19   3       21.88       15.39     13.64 o
  20  19   3        2.11       -1.02      7.45 o
 -19  20   3        2.41        5.47      8.18 o
 -17  20   3       19.46       10.82      8.94 o
 -15  20   3      170.98      165.43     23.06 o
 -13  20   3      191.33      173.21     22.60 o
 -11  20   3        6.93        3.68      9.58 o
  -9  20   3      159.17      161.96     28.98 o
  -7  20   3     1211.20     1343.69     66.18 o
  -5  20   3      351.44      333.02     31.28 o
  -3  20   3      799.85      835.27     50.88 o
  -1  20   3      312.43      300.04     35.65 o
   1  20   3     1166.96     1140.35     59.98 o
   3  20   3     1661.09     1492.16    136.99 o
   5  20   3      160.11      121.48     25.95 o
   7  20   3      805.18      916.89     59.24 o
   9  20   3       37.94       29.57     13.34 o
  11  20   3      248.40      191.46     29.93 o
  13  20   3      874.33      973.52     65.71 o
  15  20   3       12.92        4.05      9.91 o
  17  20   3      118.96       76.47     19.72 o
  19  20   3       19.16        8.44     13.69 o
 -18  21   3      148.47      159.88     38.23 o
 -16  21   3      390.01      353.01     59.14 o
 -14  21   3      217.77      216.84     30.16 o
 -12  21   3      179.75      156.71     26.16 o
 -10  21   3      173.51      168.23     21.29 o
  -8  21   3      501.11      470.31     47.29 o
  -6  21   3      713.16      709.02     59.63 o
  -4  21   3       69.41       55.69     17.16 o
  -2  21   3      998.83     1102.35     76.52 o
   0  21   3      296.01      307.66     31.87 o
   2  21   3     1576.32     1846.14    126.81 o
   4  21   3      244.06      221.80     27.78 o
   6  21   3      588.37      529.70     65.25 o
   8  21   3       37.60       27.60     13.73 o
  10  21   3       65.38       55.97     22.60 o
  12  21   3      422.58      422.47     55.10 o
  14  21   3       39.57       25.71     18.33 o
  16  21   3       63.00       35.54     18.33 o
  18  21   3       72.43       35.63     16.28 o
 -17  22   3      208.63      161.95     62.42 o
 -15  22   3      328.64      307.54     48.90 o
 -13  22   3      179.48      183.03     25.85 o
 -11  22   3       80.09       99.01     22.30 o
  -9  22   3      335.92      377.38     33.59 o
  -7  22   3        6.39       11.53     13.23 o
  -5  22   3      785.23      806.37     82.06 o
  -3  22   3       37.65       28.11     14.86 o
  -1  22   3      768.55      826.65     55.21 o
   1  22   3       91.36       60.29     17.36 o
   3  22   3     1618.93     1673.47    139.65 o
   5  22   3       20.45       10.04     11.38 o
   7  22   3      563.77      561.95     51.97 o
   9  22   3      139.79      100.71     24.82 o
  11  22   3      107.86      109.12     24.72 o
  13  22   3      323.90      295.99     43.13 o
  15  22   3       40.39       22.80     13.14 o
  17  22   3       84.43       47.63     17.21 o
 -16  23   3      237.14      217.56     53.89 o
 -14  23   3       12.80       11.49      9.85 o
 -12  23   3      115.09      124.61     20.32 o
 -10  23   3       60.23       58.16     19.13 o
  -8  23   3      191.73      195.53     29.13 o
  -6  23   3      185.63      213.48     25.78 o
  -4  23   3      417.65      425.86     43.14 o
  -2  23   3       12.10       10.46     11.23 o
   0  23   3      228.79      234.35     25.76 o
   2  23   3       94.96      107.51     21.33 o
   4  23   3      584.27      588.16     74.35 o
   6  23   3       25.15       13.35     11.25 o
   8  23   3      191.90      168.22     23.68 o
  10  23   3       69.47       59.35     21.31 o
  12  23   3      140.91      137.28     23.92 o
  14  23   3       19.42       19.33     15.72 o
  16  23   3       56.50       14.88     14.57 o
 -15  24   3      131.02      109.04     29.42 o
 -13  24   3        4.21       -2.04      5.35 o
 -11  24   3      134.98      120.54     24.48 o
  -9  24   3      154.39      161.47     26.81 o
  -7  24   3      369.90      393.18     50.47 o
  -5  24   3        5.16        3.64      6.88 o
  -3  24   3      368.27      334.81     33.38 o
  -1  24   3      113.80       88.86     19.36 o
   1  24   3       19.75       19.67     13.94 o
   3  24   3      179.54      139.03     21.50 o
   5  24   3      527.93      586.48     63.28 o
   7  24   3      107.08       95.37     22.11 o
   9  24   3      148.48      121.71     21.25 o
  11  24   3       31.61       35.71     12.55 o
  13  24   3       26.92       14.29     13.16 o
  15  24   3       19.83       10.58     20.16 o
 -12  25   3       16.40       28.66     11.33 o
 -10  25   3      222.68      207.43     37.47 o
  -8  25   3      171.83      175.42     27.33 o
  -6  25   3       38.41       44.59     17.39 o
  -4  25   3      239.12      184.01     31.35 o
  -2  25   3      111.18       85.39     18.79 o
   0  25   3      450.04      409.67     51.08 o
   2  25   3      132.78      122.24     20.39 o
   4  25   3      357.45      387.64     62.33 o
   6  25   3      163.73      145.26     29.13 o
   8  25   3       19.24       13.66     10.88 o
  10  25   3      116.25       80.60     20.22 o
  12  25   3      118.33      109.11     31.19 o
  14  25   3       46.98       10.12     41.53 o
 -11  26   3       28.64       23.34     13.77 o
  -9  26   3       27.09       28.12     12.84 o
  -7  26   3        1.99        0.60      7.59 o
  -5  26   3        1.92        2.74      7.62 o
  -3  26   3      618.34      597.39     84.69 o
  -1  26   3       23.66       12.18     10.81 o
   1  26   3      116.39       87.98     19.88 o
   3  26   3      367.68      479.76     71.63 o
   5  26   3      118.96      112.33     24.16 o
   7  26   3       48.42       44.27     14.30 o
   9  26   3       68.82       50.29     15.74 o
  11  26   3      231.15      222.09    101.32 o
  -8  27   3       37.47       47.43     14.56 o
  -6  27   3        0.64        3.82     10.16 o
  -4  27   3       45.14       48.38     14.18 o
  -2  27   3      318.22      272.50     65.43 o
   0  27   3       59.72       29.37     17.82 o
   2  27   3       92.95       99.66     23.55 o
   4  27   3      150.09      142.88     35.87 o
   6  27   3       70.53       78.88     19.87 o
   8  27   3       13.50       19.25     20.53 o
  -5  28   3        8.91        9.03     18.81 o
  -3  28   3      118.81      146.86     35.22 o
  -1  28   3        4.08        2.12      8.45 o
   1  28   3      122.05      122.14     29.55 o
   3  28   3      470.58      529.61    140.57 o
   5  28   3      126.22      174.03     76.23 o
   0   0   4    18154.01    19764.92    540.50 o
   2   0   4     1240.87     1360.34     26.75 o
   4   0   4     4822.98     5082.45     89.87 o
   6   0   4     1035.42      939.41     24.10 o
   8   0   4     2335.39     2132.86     50.88 o
  10   0   4      518.96      480.49     24.27 o
  12   0   4     3608.04     3765.78    109.39 o
  14   0   4      221.67      235.33     24.14 o
  16   0   4      380.06      421.97     33.68 o
  18   0   4       11.84       17.08     13.69 o
  20   0   4      872.60      894.07     80.72 o
  22   0   4       42.64       41.62     16.61 o
  24   0   4      168.06      186.40     31.32 o
  26   0   4      372.39      297.10     87.65 o
 -27   1   4      762.55      406.19     98.50 o
 -25   1   4      122.72      111.72     27.89 o
 -23   1   4      159.96      177.99     26.86 o
 -21   1   4       65.41       56.82     19.99 o
 -19   1   4      311.39      312.19     32.87 o
 -17   1   4     3150.03     3657.65    178.13 o
 -15   1   4      792.70      814.41     44.24 o
 -13   1   4      683.17      757.70     41.31 o
 -11   1   4     1540.84     1599.94     48.81 o
  -9   1   4     1083.76     1155.38     30.29 o
  -7   1   4      915.12      978.28     24.88 o
  -5   1   4      445.45      363.53     14.40 o
  -3   1   4      807.48      873.96     20.48 o
  -1   1   4    19696.43    22432.15    386.41 o
   1   1   4    19834.56    22940.63    431.77 o
   3   1   4     4231.96     3456.33     59.60 o
   5   1   4     3961.30     3948.99     69.67 o
   7   1   4     5983.20     5969.32    118.90 o
   9   1   4     3966.67     4305.42     96.87 o
  11   1   4       92.09       90.21     14.90 o
  13   1   4     1022.06     1153.12     50.90 o
  15   1   4      411.48      408.10     33.65 o
  17   1   4      252.58      281.99     28.24 o
  19   1   4     2576.24     2621.39    239.97 o
  21   1   4      218.48      249.94     40.84 o
  23   1   4       64.25       65.93     18.25 o
  25   1   4      140.76      150.78     36.22 o
  27   1   4       30.41       45.16     24.91 o
 -26   2   4      444.36      512.25    128.41 o
 -24   2   4      189.38      226.56     37.81 o
 -22   2   4       74.95       61.64     18.64 o
 -20   2   4      181.94      180.89     25.56 o
 -18   2   4      810.95      951.12     47.17 o
 -16   2   4       50.22       56.63     19.01 o
 -14   2   4       61.03       68.64     17.56 o
 -12   2   4       60.76       65.94     15.22 o
 -10   2   4      441.97      391.71     16.27 o
  -8   2   4     1303.07     1316.40     30.22 o
  -6   2   4     2810.73     2620.15     48.55 o
  -4   2   4     2032.59     1822.96     33.09 o
  -2   2   4     3329.09     3564.11     53.81 o
   0   2   4     1286.95     1409.35     26.60 o
   2   2   4     3375.58     3578.22     62.06 o
   4   2   4      280.70      262.76      9.74 o
   6   2   4     3005.71     3175.05     62.47 o
   8   2   4     1487.66     1538.62     37.34 o
  10   2   4      460.68      420.74     25.78 o
  12   2   4       76.30       89.85     18.44 o
  14   2   4      631.80      657.73     41.65 o
  16   2   4      724.51      795.18     43.52 o
  18   2   4     3861.29     4383.88    303.93 o
  20   2   4     1117.15     1183.00    142.32 o
  22   2   4      170.20      201.02     31.46 o
  24   2   4      459.39      598.51    104.76 o
  26   2   4        3.83        3.07      9.94 o
 -25   3   4       85.40       90.39     17.07 o
 -23   3   4      167.42      211.26     30.50 o
 -21   3   4      150.94      121.52     21.84 o
 -19   3   4       56.92       80.89     22.41 o
 -17   3   4      501.46      564.77     37.12 o
 -15   3   4     1835.20     1840.33     71.18 o
 -13   3   4      350.78      375.71     31.94 o
 -11   3   4      481.11      460.25     21.55 o
  -9   3   4     2210.19     2225.94     49.39 o
  -7   3   4     2062.54     2022.33     39.39 o
  -5   3   4       69.13       71.43      7.82 o
  -3   3   4      833.47      818.52     18.23 o
  -1   3   4     4246.69     3449.90     51.90 o
   1   3   4      787.08      855.66     20.93 o
   3   3   4      795.96      803.14     21.93 o
   5   3   4     5747.50     6193.13    113.69 o
   7   3   4      890.92      903.53     24.43 o
   9   3   4     3065.94     3148.59     71.49 o
  11   3   4     1601.62     1668.24     58.48 o
  13   3   4       62.54       72.92     16.91 o
  15   3   4      950.84     1116.08     53.57 o
  17   3   4     1677.16     1758.47     91.70 o
  19   3   4      368.04      355.29     55.92 o
  21   3   4      399.21      447.56     56.22 o
  23   3   4      881.76     1181.64    125.05 o
  25   3   4       73.13       46.14     15.56 o
 -26   4   4      123.20      203.39     36.47 o
 -24   4   4      171.52      153.83     31.16 o
 -22   4   4      129.76      154.42     22.93 o
 -20   4   4      162.11      184.91     23.58 o
 -18   4   4      293.16      311.01     26.87 o
 -16   4   4     2189.88     2675.62     92.31 o
 -14   4   4      941.58     1149.40     59.73 o
 -12   4   4     1120.64     1180.61     48.55 o
 -10   4   4     1450.49     1243.95     32.58 o
  -8   4   4       19.73       21.24      6.42 o
  -6   4   4     2792.19     2741.86     50.91 o
  -4   4   4      321.59      335.92     10.38 o
  -2   4   4      259.24      257.66      9.26 o
   0   4   4     4904.50     5276.95     82.86 o
   2   4   4     2057.35     1862.03     37.60 o
   4   4   4      305.80      334.35     14.25 o
   6   4   4      552.13      487.73     17.43 o
   8   4   4      436.61      440.95     19.55 o
  10   4   4      723.53      747.32     31.38 o
  12   4   4      305.36      347.33     30.22 o
  14   4   4      634.57      698.70     43.62 o
  16   4   4     2270.01     2509.62    114.39 o
  18   4   4      129.69      118.25     23.37 o
  20   4   4      220.86      176.83     25.36 o
  22   4   4        9.07        4.06      9.64 o
  24   4   4       58.72       46.59     13.45 o
  26   4   4       49.81       56.04     15.46 o
 -25   5   4       11.64       19.81     10.27 o
 -23   5   4       98.85       87.83     18.70 o
 -21   5   4       87.24       94.13     17.73 o
 -19   5   4      130.69      145.97     20.92 o
 -17   5   4      132.11      129.64     20.78 o
 -15   5   4     1187.06     1249.76     57.40 o
 -13   5   4     1202.30     1141.26     49.32 o
 -11   5   4      465.70      590.56     26.47 o
  -9   5   4      999.00      956.79     25.28 o
  -7   5   4      921.85      857.79     20.46 o
  -5   5   4     2186.58     1905.34     37.39 o
  -3   5   4     5774.53     6013.05     93.88 o
  -1   5   4     3887.41     3957.28     61.02 o
   1   5   4      450.78      372.35     13.23 o
   3   5   4       58.76       59.83      7.84 o
   5   5   4     2142.99     1892.16     39.34 o
   7   5   4     1551.43     1586.22     38.01 o
   9   5   4     6172.57     6239.40    160.89 o
  11   5   4       80.31       86.74     15.89 o
  13   5   4     1854.00     1785.16     71.67 o
  15   5   4     1261.51     1402.73     62.82 o
  17   5   4      778.24      938.20     71.42 o
  19   5   4      295.07      280.83     35.78 o
  21   5   4      408.45      457.46     41.29 o
  23   5   4      282.93      323.63     41.83 o
  25   5   4      149.03      192.57     38.54 o
 -26   6   4      119.64      204.53     42.43 o
 -24   6   4      347.52      511.58     99.69 o
 -22   6   4       52.14       61.63     13.97 o
 -20   6   4       20.23       26.65     13.61 o
 -18   6   4      426.92      515.05     33.40 o
 -16   6   4      224.25      253.53     28.38 o
 -14   6   4      685.97      714.77     42.73 o
 -12   6   4      176.80      174.35     23.00 o
 -10   6   4     2639.27     2437.20     68.49 o
  -8   6   4     2127.62     1948.68     44.44 o
  -6   6   4     1169.92     1058.44     26.39 o
  -4   6   4      537.24      464.14     15.45 o
  -2   6   4     3033.08     3167.48     53.40 o
   0   6   4     1014.30      928.21     20.40 o
   2   6   4     2795.50     2659.38     49.72 o
   4   6   4     2811.65     2846.62     54.47 o
   6   6   4     1173.61     1118.29     27.38 o
   8   6   4     8458.63     8462.05    190.39 o
  10   6   4      928.69      964.71     39.32 o
  12   6   4     1042.86     1069.56     44.59 o
  14   6   4       79.03       78.87     21.11 o
  16   6   4     1719.27     1852.46    118.11 o
  18   6   4      276.30      326.26     51.52 o
  20   6   4      174.78      231.15     31.18 o
  22   6   4      158.41      198.91     26.18 o
  24   6   4       38.53       37.88     14.19 o
  26   6   4       38.66       29.98     11.80 o
 -25   7   4      177.25      275.78     42.70 o
 -23   7   4        8.58       10.56     11.82 o
 -21   7   4       47.77       59.64     16.33 o
 -19   7   4      718.02      836.96     62.51 o
 -17   7   4     1200.84     1277.24     57.91 o
 -15   7   4      625.23      645.78     41.75 o
 -13   7   4     1057.31     1066.80     47.81 o
 -11   7   4     1624.11     1706.92     56.52 o
  -9   7   4      442.62      453.42     22.69 o
  -7   7   4     1708.64     1746.32     38.58 o
  -5   7   4     1579.47     1537.59     34.13 o
  -3   7   4      869.78      871.63     23.10 o
  -1   7   4     5931.22     6007.21    102.75 o
   1   7   4      919.98      984.25     21.49 o
   3   7   4     2082.96     2058.34     42.23 o
   5   7   4      927.55      903.62     27.34 o
   7   7   4     1656.69     1739.74     49.79 o
   9   7   4      191.58      202.57     16.90 o
  11   7   4     2318.49     2506.14     75.61 o
  13   7   4     1362.47     1512.93     75.58 o
  15   7   4      877.51      898.80     78.92 o
  17   7   4      152.45      194.85     37.18 o
  19   7   4     1805.47     2166.92     99.17 o
  21   7   4       97.52      151.27     26.77 o
  23   7   4      111.38      142.36     22.36 o
  25   7   4       24.57       26.34     13.03 o
 -24   8   4      239.74      391.75     55.41 o
 -22   8   4       19.08       13.72     10.82 o
 -20   8   4       55.65       65.01     12.70 o
 -18   8   4      780.62      905.67     59.08 o
 -16   8   4      566.27      664.84     38.72 o
 -14   8   4      881.75      850.63     40.38 o
 -12   8   4       36.42       54.35     13.09 o
 -10   8   4     1860.89     1837.72     55.34 o
  -8   8   4       56.56       56.74      8.20 o
  -6   8   4     8389.35     8080.95    163.03 o
  -4   8   4      448.11      433.73     17.95 o
  -2   8   4     1474.41     1472.85     33.91 o
   0   8   4     2349.33     2163.90     40.49 o
   2   8   4     1312.82     1333.76     27.52 o
   4   8   4       20.82       23.26      6.00 o
   6   8   4     2127.17     2047.88     52.52 o
   8   8   4       48.41       54.58     10.52 o
  10   8   4     3121.40     3116.17     95.43 o
  12   8   4     1941.22     2309.10     87.34 o
  14   8   4     4433.02     5387.92    207.09 o
  16   8   4       90.14      122.03     33.62 o
  18   8   4       61.21       72.27     26.16 o
  20   8   4      313.04      325.47     38.07 o
  22   8   4       18.16       12.41     12.10 o
  24   8   4        2.00        5.85      9.83 o
 -25   9   4      262.45      397.81     82.47 o
 -23   9   4       46.54       61.07     12.52 o
 -21   9   4        3.11       10.71      9.84 o
 -19   9   4      762.72      938.40     52.31 o
 -17   9   4      638.68      834.89     44.66 o
 -15   9   4      971.45     1136.66     54.78 o
 -13   9   4       59.78       73.69     19.74 o
 -11   9   4     2097.43     2280.71     73.72 o
  -9   9   4      104.40      100.80     17.40 o
  -7   9   4      212.47      172.39     15.23 o
  -5   9   4     6132.67     5761.82    158.93 o
  -3   9   4     3084.04     3156.70     64.35 o
  -1   9   4     3953.29     4238.31     76.93 o
   1   9   4     1077.06     1119.70     25.16 o
   3   9   4     2246.45     2240.07     47.43 o
   5   9   4     1012.75     1009.95     33.40 o
   7   9   4      447.04      452.12     27.05 o
   9   9   4      106.59      102.09     18.91 o
  11   9   4     1554.23     1740.29     86.10 o
  13   9   4      108.03      100.16     19.99 o
  15   9   4       92.42       87.64     25.25 o
  17   9   4      334.67      388.62     50.65 o
  19   9   4      810.93      876.40     78.70 o
  21   9   4      115.40      146.45     22.68 o
  23   9   4      134.73      175.57     27.15 o
  25   9   4       55.58       55.18     15.51 o
 -24  10   4      110.02      235.76     36.92 o
 -22  10   4       88.66      102.38     17.90 o
 -20  10   4       53.80       64.58     13.46 o
 -18  10   4        2.19       -0.33      7.51 o
 -16  10   4      484.72      574.54     38.93 o
 -14  10   4      517.11      565.28     38.64 o
 -12  10   4      345.30      379.29     25.74 o
 -10  10   4      811.65      792.45     36.56 o
  -8  10   4     3166.44     2876.22     92.61 o
  -6  10   4      929.05      859.06     33.51 o
  -4  10   4      721.71      648.12     29.67 o
  -2  10   4      449.26      362.24     18.25 o
   0  10   4      516.44      484.51     19.74 o
   2  10   4      446.12      407.62     19.84 o
   4  10   4     1482.49     1239.27     39.89 o
   6  10   4     2622.97     2560.72     88.31 o
   8  10   4     1859.11     1841.34     78.17 o
  10  10   4      824.06      856.56     57.70 o
  12  10   4      193.89      180.71     24.03 o
  14  10   4      181.10      150.69     29.63 o
  16  10   4      257.67      291.90     47.76 o
  18  10   4      218.58      223.39     46.23 o
  20  10   4       83.86      114.00     27.73 o
  22  10   4      119.82      126.86     27.60 o
  24  10   4       38.28       31.79     13.71 o
 -23  11   4      594.87      697.93     83.97 o
 -21  11   4       27.81       31.46     12.57 o
 -19  11   4      240.89      344.60     30.66 o
 -17  11   4       16.84       22.86     13.63 o
 -15  11   4      403.51      485.18     34.10 o
 -13  11   4      352.33      359.09     27.41 o
 -11  11   4     1475.10     1596.66     75.87 o
  -9  11   4     1554.96     1659.10     63.42 o
  -7  11   4     2305.80     2247.29     74.96 o
  -5  11   4       78.32       83.37     15.27 o
  -3  11   4     1605.86     1625.40     49.10 o
  -1  11   4       92.99       82.63     12.61 o
   1  11   4     1515.25     1511.17     54.83 o
   3  11   4      484.51      385.74     24.32 o
   5  11   4      476.24      571.26     31.74 o
   7  11   4     1590.74     1624.54     67.56 o
   9  11   4     2072.00     2315.00     92.15 o
  11  11   4     1476.66     1641.14     68.77 o
  13  11   4      373.59      363.53     39.52 o
  15  11   4      390.61      394.17     42.26 o
  17  11   4      136.91      140.10     30.40 o
  19  11   4        5.82       17.39     15.80 o
  21  11   4      151.40      178.58     26.26 o
  23  11   4        8.50       17.15     11.15 o
 -24  12   4      225.64      313.60     78.90 o
 -22  12   4      130.28      210.16     21.28 o
 -20  12   4      475.04      711.62     73.03 o
 -18  12   4      508.66      546.92     41.07 o
 -16  12   4      132.22      131.17     19.48 o
 -14  12   4      139.46      138.46     18.95 o
 -12  12   4      203.95      208.25     24.38 o
 -10  12   4      198.21      158.14     21.25 o
  -8  12   4     1940.77     1903.84     91.02 o
  -6  12   4     1035.25      917.23     49.47 o
  -4  12   4      298.88      304.08     21.70 o
  -2  12   4       74.34       84.89     11.17 o
   0  12   4     3629.61     3540.96    108.59 o
   2  12   4       65.39       45.52     12.56 o
   4  12   4     1124.10     1026.08     59.43 o
   6  12   4      182.36      136.18     23.10 o
   8  12   4       35.01       42.63     16.47 o
  10  12   4      347.61      347.91     36.12 o
  12  12   4      209.04      188.98     30.28 o
  14  12   4      416.56      415.87     38.96 o
  16  12   4      256.26      261.09     29.67 o
  18  12   4     1255.44     1490.14    145.92 o
  20  12   4      214.79      277.01     46.70 o
  22  12   4      148.59      184.85     25.65 o
  24  12   4       47.05       27.82     14.96 o
 -23  13   4        6.84        4.82      7.21 o
 -21  13   4      530.65      654.78     93.17 o
 -19  13   4       74.73      120.64     21.08 o
 -17  13   4       83.42      100.44     17.28 o
 -15  13   4      143.01      141.92     23.07 o
 -13  13   4      950.11      944.14     69.13 o
 -11  13   4      372.56      293.81     33.66 o
  -9  13   4      109.45       86.63     17.88 o
  -7  13   4     1342.82     1383.11     57.95 o
  -5  13   4     1835.86     1615.33     73.72 o
  -3  13   4       58.70       60.56     15.32 o
  -1  13   4     1025.76     1058.04     44.19 o
   1  13   4      673.90      694.89     43.96 o
   3  13   4      338.90      327.13     34.39 o
   5  13   4     1195.71      984.19     55.72 o
   7  13   4     1046.19      924.33     61.09 o
   9  13   4       53.25       36.52     19.22 o
  11  13   4      359.46      326.75     33.30 o
  13  13   4      947.97      955.18     53.04 o
  15  13   4       80.16       69.91     23.99 o
  17  13   4      369.07      360.13     72.93 o
  19  13   4     1411.57     1689.38    178.18 o
  21  13   4        3.90       11.13     10.58 o
  23  13   4       43.56       24.06     14.15 o
 -22  14   4      195.03      268.30     48.32 o
 -20  14   4      106.10      146.16     22.36 o
 -18  14   4       41.45       57.44     13.70 o
 -16  14   4      206.95      258.84     24.98 o
 -14  14   4      258.79      274.79     28.09 o
 -12  14   4      418.91      362.16     38.87 o
 -10  14   4      180.70      139.42     21.85 o
  -8  14   4     4445.90     4745.14    264.24 o
  -6  14   4       83.79       76.96     16.63 o
  -4  14   4      616.89      601.39     41.93 o
  -2  14   4      628.69      570.78     34.21 o
   0  14   4      213.15      198.97     22.76 o
   2  14   4       63.13       61.09     21.40 o
   4  14   4      929.59      939.47     55.76 o
   6  14   4      697.77      601.23     49.08 o
   8  14   4      889.56      752.79     55.22 o
  10  14   4      532.27      443.34     51.80 o
  12  14   4      138.46      136.82     26.74 o
  14  14   4      259.91      224.86     40.30 o
  16  14   4      324.86      309.96     42.55 o
  18  14   4      250.31      251.64     38.58 o
  20  14   4      430.81      554.06     85.39 o
  22  14   4       17.29       19.07     11.37 o
 -21  15   4      196.83      273.15     39.82 o
 -19  15   4       40.60       56.44     13.06 o
 -17  15   4      219.42      299.94     32.62 o
 -15  15   4      322.79      337.99     36.85 o
 -13  15   4       82.03       72.00     15.67 o
 -11  15   4      387.83      329.57     37.28 o
  -9  15   4       94.22       78.22     19.81 o
  -7  15   4      874.13      767.01     49.85 o
  -5  15   4     1265.88     1361.46     58.67 o
  -3  15   4      947.86     1031.90     47.79 o
  -1  15   4      399.65      348.47     28.22 o
   1  15   4      778.98      697.85     56.90 o
   3  15   4     1822.40     1664.99    113.32 o
   5  15   4     1218.81     1069.25     63.69 o
   7  15   4      610.71      501.62     46.22 o
   9  15   4      978.45     1050.22     65.41 o
  11  15   4      401.64      382.02     48.71 o
  13  15   4      139.24      133.16     24.46 o
  15  15   4      327.13      298.91     45.97 o
  17  15   4       50.96       84.66     25.02 o
  19  15   4      746.79     1033.54    137.03 o
  21  15   4       36.69       34.75     11.38 o
 -20  16   4       41.14       50.81     10.59 o
 -18  16   4       12.88       25.62     13.72 o
 -16  16   4      181.56      265.51     40.14 o
 -14  16   4      329.31      296.64     43.32 o
 -12  16   4      252.11      190.47     28.27 o
 -10  16   4      260.05      264.30     30.42 o
  -8  16   4       95.07       97.17     19.16 o
  -6  16   4     1728.36     1796.75     70.68 o
  -4  16   4     2276.21     2474.37     88.53 o
  -2  16   4      712.25      673.20     39.48 o
   0  16   4      385.19      330.69     31.85 o
   2  16   4       52.39       49.31     25.17 o
   4  16   4     2182.17     2427.64    121.35 o
   6  16   4      210.50      147.65     28.35 o
   8  16   4      577.52      459.33     52.61 o
  10  16   4      488.91      524.96     42.62 o
  12  16   4      125.99      118.29     30.32 o
  14  16   4      207.66      196.15     33.76 o
  16  16   4      182.67      190.12     32.69 o
  18  16   4       51.03       22.27     18.15 o
  20  16   4      301.91      396.00     59.87 o
 -21  17   4       51.72       58.36     21.14 o
 -19  17   4      305.65      315.18     53.65 o
 -17  17   4        6.21        8.63      8.89 o
 -15  17   4       49.69       57.48     13.66 o
 -13  17   4      353.30      346.76     54.42 o
 -11  17   4      138.17      111.79     15.78 o
  -9  17   4      342.96      342.37     36.44 o
  -7  17   4      153.76      186.59     24.62 o
  -5  17   4      796.22      853.25     48.70 o
  -3  17   4     1703.73     1721.46     71.34 o
  -1  17   4      232.97      187.75     21.85 o
   1  17   4     3165.92     3176.04    146.09 o
   3  17   4      493.65      481.43     55.05 o
   5  17   4      131.30       77.68     28.32 o
   7  17   4     1218.92     1006.30     75.96 o
   9  17   4      638.51      662.80     56.13 o
  11  17   4       20.15       28.88     18.66 o
  13  17   4       78.16       81.15     21.83 o
  15  17   4      223.57      246.64     36.59 o
  17  17   4        6.11        3.05     11.87 o
  19  17   4       50.87       53.21     15.76 o
  21  17   4       70.22       48.95     20.63 o
 -20  18   4       50.77       59.59     19.91 o
 -18  18   4       84.56      114.52     17.00 o
 -16  18   4       49.53       58.52     15.89 o
 -14  18   4      247.24      286.03     49.04 o
 -12  18   4     1248.14     1691.71     93.84 o
 -10  18   4      224.79      240.65     23.58 o
  -8  18   4       57.98       56.84     17.38 o
  -6  18   4      279.63      291.52     28.66 o
  -4  18   4      142.24      136.03     22.21 o
  -2  18   4     3849.11     3884.88    146.04 o
   0  18   4       10.67       14.89     16.43 o
   2  18   4      788.66      790.27     80.17 o
   4  18   4      287.25      243.11     45.47 o
   6  18   4      424.93      329.33     57.31 o
   8  18   4      775.16      749.05    118.70 o
  10  18   4        2.38        9.43     12.76 o
  12  18   4      499.15      492.59     45.50 o
  14  18   4       40.30       32.95     19.10 o
  16  18   4       13.12       18.07     13.02 o
  18  18   4       82.75       49.47     16.38 o
  20  18   4       32.55       20.81     20.13 o
 -19  19   4       44.14       55.51     19.12 o
 -17  19   4       50.81       52.17     15.57 o
 -15  19   4      747.25     1071.93    129.08 o
 -13  19   4     1416.17     1846.55    176.67 o
 -11  19   4        5.57       11.97     13.03 o
  -9  19   4      800.98      818.20     90.86 o
  -7  19   4     1806.01     2066.29    141.02 o
  -5  19   4      290.67      248.07     26.62 o
  -3  19   4      373.85      385.18     36.25 o
  -1  19   4     2574.12     2690.27    149.88 o
   1  19   4      327.09      298.12     38.60 o
   3  19   4       58.51       62.77     25.90 o
   5  19   4      133.78       93.74     26.44 o
   7  19   4      719.02      600.72     96.81 o
   9  19   4      772.42      858.50    103.52 o
  11  19   4      238.96      258.61     34.38 o
  13  19   4       78.76       89.58     22.46 o
  15  19   4       40.57       45.41     16.76 o
  17  19   4      307.87      220.11     36.32 o
  19  19   4       44.10       18.57     20.66 o
 -18  20   4       33.81       42.33     13.35 o
 -16  20   4      304.62      403.43     68.70 o
 -14  20   4      431.82      557.15     74.44 o
 -12  20   4      223.76      236.36     36.00 o
 -10  20   4       86.37      114.84     20.95 o
  -8  20   4      324.18      343.80     45.11 o
  -6  20   4      182.45      195.05     22.18 o
  -4  20   4      219.28      184.13     23.31 o
  -2  20   4     1108.59     1157.34     76.13 o
   0  20   4      868.01      754.39     62.76 o
   2  20   4      185.08      149.75     30.79 o
   4  20   4      160.87      163.19     35.74 o
   6  20   4       20.27       13.33     13.97 o
   8  20   4       56.73       47.89     16.49 o
  10  20   4       52.80       61.23     21.60 o
  12  20   4      483.42      528.15     69.43 o
  14  20   4      102.60       87.55     20.79 o
  16  20   4       40.99       23.88     16.90 o
  18  20   4       50.60       22.20     21.61 o
 -17  21   4       72.34      106.83     22.55 o
 -15  21   4       34.32       26.44     11.57 o
 -13  21   4        4.40        2.08      9.71 o
 -11  21   4      148.97      162.98     23.83 o
  -9  21   4      113.50      110.62     23.29 o
  -7  21   4       92.72      120.81     20.34 o
  -5  21   4      408.97      340.81     39.45 o
  -3  21   4      396.12      397.73     30.80 o
  -1  21   4      211.19      214.36     23.78 o
   1  21   4       67.43       46.88     21.35 o
   3  21   4      159.57      106.48     28.79 o
   5  21   4       87.85       71.16     23.65 o
   7  21   4       48.59       52.08     16.60 o
   9  21   4        3.23        3.46      9.97 o
  11  21   4       29.39       11.31     19.61 o
  13  21   4      524.67      487.72     73.15 o
  15  21   4      194.84      158.42     26.60 o
  17  21   4       51.30       26.45     20.62 o
 -14  22   4       16.50       22.01     12.05 o
 -12  22   4      151.05      176.51     29.28 o
 -10  22   4      122.26      131.32     19.97 o
  -8  22   4       17.97        7.50     12.39 o
  -6  22   4      156.06      147.70     20.06 o
  -4  22   4        9.28        6.15     10.48 o
  -2  22   4      174.68      160.68     21.66 o
   0  22   4       42.45       34.97     19.79 o
   2  22   4       70.30       54.38     18.30 o
   4  22   4      132.46      129.89     24.13 o
   6  22   4       50.79       65.28     20.18 o
   8  22   4       18.90       13.53     12.21 o
  10  22   4       87.44       64.21     19.96 o
  12  22   4      133.78       87.43     27.43 o
  14  22   4      193.24      212.89     48.25 o
 -13  23   4       43.61       23.75     12.43 o
 -11  23   4        8.06       13.75     12.93 o
  -9  23   4      132.61      152.15     21.97 o
  -7  23   4      111.76      121.71     20.38 o
  -5  23   4      281.22      215.88     28.64 o
  -3  23   4      889.40      892.38    108.08 o
  -1  23   4       65.05       53.03     18.43 o
   1  23   4      158.38      141.10     24.48 o
   3  23   4      169.25      143.35     26.03 o
   5  23   4       95.36       82.62     18.63 o
   7  23   4        8.22        5.18     10.12 o
   9  23   4       48.93       48.90     14.62 o
  11  23   4      594.38      608.76    127.18 o
  13  23   4        6.64       -1.45      8.45 o
 -12  24   4       46.72       40.03     12.05 o
 -10  24   4       38.12       35.20     14.40 o
  -8  24   4        2.21        3.91     12.45 o
  -6  24   4       38.81       31.46     12.71 o
  -4  24   4       58.74       38.06     14.28 o
  -2  24   4      461.26      480.30     72.61 o
   0  24   4      167.61      145.02     26.16 o
   2  24   4      186.33      153.50     27.67 o
   4  24   4      171.19      136.92     32.45 o
   6  24   4      345.68      436.40     72.59 o
   8  24   4      239.22      278.25     47.65 o
  10  24   4      105.56      131.22     36.11 o
  12  24   4      226.98      316.50     82.55 o
  -9  25   4       54.86       44.48     13.50 o
  -7  25   4       24.84       22.10     10.74 o
  -5  25   4      149.48      165.20     26.64 o
  -3  25   4       71.83       44.78     12.70 o
  -1  25   4      142.81      134.32     22.45 o
   1  25   4      125.24       98.00     17.57 o
   3  25   4       82.04       60.22     14.77 o
   5  25   4       11.00       10.17     14.69 o
   7  25   4      176.09      195.85     54.58 o
   9  25   4      263.08      298.02     75.05 o
  -6  26   4       39.09       29.18     12.90 o
  -4  26   4       52.77       43.71     15.67 o
  -2  26   4        3.88        9.61      8.70 o
   0  26   4      376.79      336.68     76.21 o
   2  26   4      433.49      348.77     56.40 o
   4  26   4      122.23      135.92     43.90 o
   6  26   4      120.51      167.06     38.67 o
  -1  27   4       31.49       55.94     51.33 o
   1  27   4      764.01      331.03    111.37 o
   1   0   5      534.94      504.26     28.53 o
   3   0   5      699.06      598.48     28.90 o
   5   0   5      549.05      641.78     26.79 o
   7   0   5     1210.96     1336.54     46.62 o
   9   0   5      187.26      198.48     25.25 o
  11   0   5     3615.87     3863.14    118.50 o
  13   0   5        5.52       10.73     12.28 o
  15   0   5      503.84      727.38     60.67 o
  17   0   5     1172.55     1415.34     66.39 o
  19   0   5      200.64      224.22     35.39 o
  21   0   5      249.97      291.02     39.76 o
  23   0   5      136.82      126.35     29.76 o
  25   0   5       33.32       60.87     17.86 o
 -24   1   5       63.37       68.61     19.01 o
 -22   1   5       33.63       30.41     14.61 o
 -20   1   5      273.25      341.81     39.32 o
 -18   1   5      100.58       94.17     18.06 o
 -16   1   5     1035.41     1120.69     72.02 o
 -14   1   5      688.13      742.45     41.95 o
 -12   1   5      142.36      120.04     20.46 o
 -10   1   5       12.60       31.08     13.71 o
  -8   1   5      275.38      248.12     19.23 o
  -6   1   5      344.18      310.73     18.21 o
  -4   1   5     1072.38     1037.21     38.75 o
  -2   1   5     1367.03     1318.73     42.68 o
   0   1   5      539.01      511.18     27.76 o
   2   1   5     1079.40     1065.86     39.02 o
   4   1   5     1254.42     1242.63     41.93 o
   6   1   5     1347.50     1391.28     48.90 o
   8   1   5     2941.21     2906.50    101.85 o
  10   1   5      612.94      619.77     35.97 o
  12   1   5     2517.18     2732.27     88.74 o
  14   1   5      574.55      671.91     43.82 o
  16   1   5      514.91      554.34     44.49 o
  18   1   5       72.15       86.06     17.15 o
  20   1   5      484.40      600.99     55.47 o
  22   1   5      157.50      230.94     37.82 o
  24   1   5       54.46       75.42     19.34 o
 -25   2   5      166.67      349.69     69.03 o
 -23   2   5       56.84       56.45     16.20 o
 -21   2   5      357.83      402.36     45.27 o
 -19   2   5       23.44       33.90     13.19 o
 -17   2   5      385.54      439.72     38.52 o
 -15   2   5     2416.46     2813.95    100.56 o
 -13   2   5     1723.18     1856.70    100.87 o
 -11   2   5     1149.23     1268.89     49.81 o
  -9   2   5      203.87      191.60     21.93 o
  -7   2   5      824.83      865.00     36.96 o
  -5   2   5      792.77      751.40     27.53 o
  -3   2   5     3520.34     3350.28     82.52 o
  -1   2   5     1062.13     1072.74     45.53 o
   1   2   5     1342.60     1313.41     53.09 o
   3   2   5     6570.10     6844.07    171.18 o
   5   2   5     1856.43     1827.89     59.97 o
   7   2   5      381.78      376.81     31.21 o
   9   2   5      164.08      153.53     21.70 o
  11   2   5     2373.57     2354.82     87.89 o
  13   2   5      125.61      130.94     24.33 o
  15   2   5      111.88      153.09     27.93 o
  17   2   5      217.01      247.42     28.69 o
  19   2   5      121.72       97.21     19.07 o
  21   2   5      174.10      193.26     33.59 o
  23   2   5      530.47      721.28     73.62 o
  25   2   5      216.07      328.76     51.63 o
 -24   3   5      124.06       99.83     32.17 o
 -22   3   5      107.12      123.68     29.02 o
 -20   3   5       63.21       86.25     19.52 o
 -18   3   5      473.12      533.98     45.21 o
 -16   3   5     1040.70     1148.54     57.55 o
 -14   3   5      210.32      244.58     25.16 o
 -12   3   5     1561.39     1658.85     64.05 o
 -10   3   5     1846.69     1846.51     62.32 o
  -8   3   5      334.52      356.11     24.26 o
  -6   3   5     1943.65     1684.55     53.02 o
  -4   3   5      387.60      398.60     22.61 o
  -2   3   5     6550.75     6864.77    185.41 o
   0   3   5      671.18      574.48     27.11 o
   2   3   5     3570.56     3489.68     93.95 o
   4   3   5       83.80      116.98     15.32 o
   6   3   5     1031.25      913.54     39.44 o
   8   3   5      977.27      927.35     48.48 o
  10   3   5     1963.93     2176.63     80.77 o
  12   3   5     1094.33     1302.76     63.50 o
  14   3   5       14.99       27.00     17.19 o
  16   3   5      112.28      110.92     23.75 o
  18   3   5      373.72      426.00     41.34 o
  20   3   5       73.17       74.10     17.02 o
  22   3   5      110.98      127.59     22.69 o
  24   3   5       67.23       94.15     19.34 o
 -23   4   5       50.17       38.39     13.29 o
 -21   4   5      281.02      342.98     48.41 o
 -19   4   5        9.74       16.48     11.57 o
 -17   4   5      120.37      143.58     22.57 o
 -15   4   5      551.45      713.23     41.83 o
 -13   4   5      609.33      686.44     40.26 o
 -11   4   5      404.34      425.26     29.80 o
  -9   4   5     1511.71     1607.35     56.73 o
  -7   4   5      982.41      957.55     36.96 o
  -5   4   5     1777.84     1747.80     55.22 o
  -3   4   5       90.47      113.62     12.19 o
  -1   4   5     1265.81     1295.63     42.54 o
   1   4   5     1068.48      968.72     34.34 o
   3   4   5      373.90      384.58     22.29 o
   5   4   5     1976.95     2126.27     67.63 o
   7   4   5       97.11       96.93     19.43 o
   9   4   5     2127.05     2279.95     86.58 o
  11   4   5     2462.93     2643.73    101.38 o
  13   4   5      349.84      418.09     36.82 o
  15   4   5       12.22        7.98     13.21 o
  17   4   5      705.82      857.37     63.38 o
  19   4   5      533.16      701.83     51.82 o
  21   4   5      135.56      155.12     26.30 o
  23   4   5      341.05      471.39     43.94 o
 -24   5   5       59.63       91.78     20.13 o
 -22   5   5      125.38      126.10     31.51 o
 -20   5   5       56.82       49.88     14.90 o
 -18   5   5       48.27       41.54     16.69 o
 -16   5   5      541.16      703.08     42.91 o
 -14   5   5      422.99      452.46     33.12 o
 -12   5   5       39.28       38.36     15.78 o
 -10   5   5      874.00      888.26     46.39 o
  -8   5   5      762.39      731.83     36.71 o
  -6   5   5     4946.54     4855.86    132.28 o
  -4   5   5     1988.93     2084.83     63.70 o
  -2   5   5     1829.80     1775.86     53.08 o
   0   5   5      547.99      585.94     23.88 o
   2   5   5      787.14      736.63     30.42 o
   4   5   5     1757.09     1789.44     55.03 o
   6   5   5     1117.60     1144.05     47.06 o
   8   5   5      614.29      548.33     36.01 o
  10   5   5     1639.30     1816.99     77.56 o
  12   5   5      305.85      311.21     31.39 o
  14   5   5      649.24      688.16     42.36 o
  16   5   5      253.53      262.00     25.78 o
  18   5   5      279.54      287.78     38.51 o
  20   5   5      184.79      177.64     29.54 o
  22   5   5      324.87      417.95     50.87 o
  24   5   5      219.87      344.44     41.61 o
 -23   6   5      170.58      190.11     49.24 o
 -21   6   5      553.45      695.51     75.59 o
 -19   6   5      602.76      720.71     70.04 o
 -17   6   5      650.93      760.82     51.67 o
 -15   6   5      212.03      227.26     26.34 o
 -13   6   5      760.67      922.83     48.77 o
 -11   6   5      201.77      207.26     23.96 o
  -9   6   5      220.99      237.56     19.70 o
  -7   6   5     2611.37     2648.26     90.84 o
  -5   6   5     1098.07     1111.28     46.84 o
  -3   6   5     1046.96      884.59     37.49 o
  -1   6   5     1368.76     1220.42     46.10 o
   1   6   5      335.47      309.70     20.42 o
   3   6   5     1931.40     1684.45     52.94 o
   5   6   5     4944.86     4946.14    144.56 o
   7   6   5      868.36      901.86     48.82 o
   9   6   5       84.28       90.56     20.39 o
  11   6   5      281.84      272.48     28.65 o
  13   6   5     2008.89     2241.41    101.39 o
  15   6   5      199.52      215.66     30.48 o
  17   6   5       76.61       84.82     23.35 o
  19   6   5      130.65      173.09     25.40 o
  21   6   5       10.43       16.93     13.49 o
  23   6   5      155.79      206.19     33.49 o
 -24   7   5      156.41      246.05     47.96 o
 -22   7   5      145.46      173.81     35.45 o
 -20   7   5       10.95        9.52      9.95 o
 -18   7   5      425.88      486.52     45.86 o
 -16   7   5      268.21      324.53     31.41 o
 -14   7   5      469.60      454.23     35.52 o
 -12   7   5      411.71      411.83     29.79 o
 -10   7   5      814.80      793.50     39.26 o
  -8   7   5      327.20      392.74     36.35 o
  -6   7   5      880.76      940.56     53.48 o
  -4   7   5       89.04       92.10     17.84 o
  -2   7   5      391.44      328.88     23.62 o
   0   7   5     1232.99     1260.03     48.32 o
   2   7   5      832.60      800.60     38.80 o
   4   7   5     1005.48      935.56     44.30 o
   6   7   5     2651.91     2747.67     97.74 o
   8   7   5       60.98       57.62     16.30 o
  10   7   5      459.44      451.97     34.62 o
  12   7   5     2219.23     2481.82     99.55 o
  14   7   5     2462.00     2941.96    118.27 o
  16   7   5       90.95      101.49     30.11 o
  18   7   5      313.85      359.57     35.00 o
  20   7   5       77.70      100.98     24.43 o
  22   7   5       78.06       91.75     17.48 o
  24   7   5       40.89       53.35     17.77 o
 -23   8   5       25.53       31.94     14.43 o
 -21   8   5       38.34       43.80     12.73 o
 -19   8   5       46.39       51.85     17.44 o
 -17   8   5       50.74       48.28     18.28 o
 -15   8   5      635.91      773.03     46.81 o
 -13   8   5      770.39      879.51     44.59 o
 -11   8   5     1560.72     1594.78     59.67 o
  -9   8   5      441.48      469.55     42.11 o
  -7   8   5       60.92       60.86     18.05 o
  -5   8   5      600.83      543.79     39.09 o
  -3   8   5      966.02      921.82     42.58 o
  -1   8   5     2987.84     2823.84     93.61 o
   1   8   5      270.52      229.59     22.44 o
   3   8   5      338.08      356.78     25.95 o
   5   8   5      783.57      715.78     48.02 o
   7   8   5      330.77      368.02     33.45 o
   9   8   5       89.29       90.23     22.52 o
  11   8   5      863.50      920.05     45.79 o
  13   8   5      491.09      418.14     41.17 o
  15   8   5     1090.61     1086.92     76.81 o
  17   8   5     1081.73     1157.47    125.32 o
  19   8   5      832.98      975.79     80.74 o
  21   8   5       50.15       55.73     18.82 o
  23   8   5       14.14       15.47     12.15 o
 -22   9   5       68.20       84.18     16.95 o
 -20   9   5      234.86      266.69     30.54 o
 -18   9   5      403.24      399.98     50.90 o
 -16   9   5      988.04     1101.69     73.22 o
 -14   9   5      691.89      720.83     54.78 o
 -12   9   5      341.53      372.26     34.77 o
 -10   9   5      701.39      667.79     49.03 o
  -8   9   5       89.02       68.66     21.16 o
  -6   9   5       91.62       89.50     22.85 o
  -4   9   5     2104.80     2215.83     81.90 o
  -2   9   5      155.45      135.01     20.77 o
   0   9   5      192.73      196.22     21.50 o
   2   9   5      204.28      157.53     20.93 o
   4   9   5     1538.36     1506.30     65.93 o
   6   9   5      221.92      191.68     25.95 o
   8   9   5      460.00      477.14     39.28 o
  10   9   5       65.10       87.91     26.16 o
  12   9   5      236.80      223.72     26.44 o
  14   9   5     1038.76      902.07    115.78 o
  16   9   5      891.44      957.37     79.23 o
  18   9   5      454.24      468.23     58.70 o
  20   9   5      328.60      361.90     41.23 o
  22   9   5      135.95      183.98     27.26 o
 -23  10   5       91.33       20.54     75.40 o
 -21  10   5        2.74        5.01      7.85 o
 -19  10   5      329.53      402.84     46.73 o
 -17  10   5      429.92      506.03     57.90 o
 -15  10   5      212.33      238.14     25.04 o
 -13  10   5      900.88      903.62     58.37 o
 -11  10   5      554.56      559.85     37.18 o
  -9  10   5       66.27       89.16     22.48 o
  -7  10   5      460.25      482.63     42.30 o
  -5  10   5     1646.68     1828.73     80.64 o
  -3  10   5     1958.85     2024.65     69.14 o
  -1  10   5      596.80      566.10     39.86 o
   1  10   5       13.16       25.59     13.79 o
   3  10   5     1858.74     1723.05     83.94 o
   5  10   5      868.21      725.76     40.97 o
   7  10   5      842.06      775.43     50.30 o
   9  10   5      709.24      645.25     41.34 o
  11  10   5      836.39      820.16     55.49 o
  13  10   5     1631.23     1467.07    120.10 o
  15  10   5      241.38      245.57     39.14 o
  17  10   5       78.23       76.94     27.58 o
  19  10   5       95.50      111.99     23.46 o
  21  10   5      250.81      300.82     43.24 o
  23  10   5       64.04      123.70     34.73 o
 -22  11   5        7.20       16.66     12.55 o
 -20  11   5      143.76      156.47     19.58 o
 -18  11   5      301.83      300.37     38.15 o
 -16  11   5      208.79      268.65     25.90 o
 -14  11   5       36.30       24.46     13.68 o
 -12  11   5      385.22      429.95     43.71 o
 -10  11   5      839.07      782.84     58.44 o
  -8  11   5      859.83      888.78     51.48 o
  -6  11   5      277.35      260.11     32.28 o
  -4  11   5     2467.10     2610.91    100.15 o
  -2  11   5     2373.08     2204.05     92.07 o
   0  11   5     3638.03     3639.89    139.52 o
   2  11   5     1180.00     1040.76     71.35 o
   4  11   5      385.96      331.35     40.38 o
   6  11   5      204.86      152.90     23.62 o
   8  11   5     1572.73     1625.45     75.11 o
  10  11   5      551.44      538.45     39.51 o
  12  11   5       20.12       26.94     14.36 o
  14  11   5     1351.77     1393.42    100.22 o
  16  11   5      153.86      170.66     36.04 o
  18  11   5       99.43       87.06     31.05 o
  20  11   5      164.07      188.82     26.51 o
  22  11   5       44.25       49.85     18.17 o
 -21  12   5       55.22       73.03     21.29 o
 -19  12   5       36.14       33.17     13.59 o
 -17  12   5      720.55      868.88     80.24 o
 -15  12   5       29.95       19.56     14.13 o
 -13  12   5       55.21       53.13     20.50 o
 -11  12   5       19.97       18.63     18.38 o
  -9  12   5      246.62      218.94     30.14 o
  -7  12   5     2208.47     2330.30    101.59 o
  -5  12   5      308.06      267.28     27.25 o
  -3  12   5     1111.20     1090.94     58.23 o
  -1  12   5     2557.78     2496.33    114.25 o
   1  12   5      152.88      109.92     21.72 o
   3  12   5     1538.98     1429.42    112.40 o
   5  12   5       45.77       26.17     19.78 o
   7  12   5      412.88      342.96     46.06 o
   9  12   5      341.31      373.75     40.49 o
  11  12   5      378.99      394.21     45.38 o
  13  12   5      107.91       87.99     21.15 o
  15  12   5       46.08       59.52     30.71 o
  17  12   5      394.23      409.13     67.20 o
  19  12   5       32.60       39.46     16.67 o
  21  12   5      191.47      257.39     36.75 o
 -20  13   5      628.33      844.64    145.89 o
 -18  13   5       49.40       71.48     18.30 o
 -16  13   5        6.86       10.34     14.26 o
 -14  13   5       71.05       84.22     21.05 o
 -12  13   5       98.61       86.22     21.62 o
 -10  13   5     1598.58     1572.07    113.64 o
  -8  13   5      500.51      397.09     33.50 o
  -6  13   5     2008.12     2176.47     86.12 o
  -4  13   5      351.86      343.89     31.11 o
  -2  13   5      120.95      100.39     25.44 o
   0  13   5        5.06        7.20     12.56 o
   2  13   5     1706.39     1447.35    187.31 o
   4  13   5      619.55      587.69     55.62 o
   6  13   5      764.75      781.64     57.95 o
   8  13   5      773.64      778.49     52.11 o
  10  13   5      889.76      809.01     81.47 o
  12  13   5       56.78       56.81     16.93 o
  14  13   5      119.45      108.30     22.01 o
  16  13   5      140.21      155.51     32.53 o
  18  13   5      312.34      259.09     45.63 o
  20  13   5      219.66      273.19     36.85 o
 -19  14   5      216.47      282.66     44.57 o
 -17  14   5      219.29      214.05     28.28 o
 -15  14   5      329.11      398.05     48.90 o
 -13  14   5      117.68      106.71     21.65 o
 -11  14   5     1347.87     1369.76    108.47 o
  -9  14   5     1057.19     1011.19     76.12 o
  -7  14   5     2498.67     2843.40    121.76 o
  -5  14   5      646.68      636.30     44.43 o
  -3  14   5       16.71       22.53     14.85 o
  -1  14   5      578.26      566.39     48.34 o
   1  14   5      697.84      650.76     57.40 o
   3  14   5      206.22      159.91     34.74 o
   5  14   5      434.40      419.64     62.15 o
   7  14   5      468.37      356.24     36.04 o
   9  14   5      675.89      646.90     67.79 o
  11  14   5       32.95       19.93     13.67 o
  13  14   5       73.63       59.65     25.95 o
  15  14   5      403.98      270.62     53.93 o
  17  14   5      106.04       49.83     23.05 o
  19  14   5       24.42       34.85     14.10 o
 -20  15   5      160.68      254.92     61.38 o
 -18  15   5      154.27      128.94     31.07 o
 -16  15   5       67.00       82.38     16.74 o
 -14  15   5      418.84      373.60     51.29 o
 -12  15   5       49.88       61.32     15.92 o
 -10  15   5      238.17      230.97     27.14 o
  -8  15   5     1093.24     1054.57     88.09 o
  -6  15   5      188.80      158.87     25.25 o
  -4  15   5       14.05       12.13     10.77 o
  -2  15   5      111.06      110.32     26.12 o
   0  15   5      518.98      569.91     50.60 o
   2  15   5     2412.60     2284.97    169.84 o
   4  15   5      543.00      597.09     60.63 o
   6  15   5      223.89      200.71     35.96 o
   8  15   5      651.67      644.62     88.98 o
  10  15   5      214.77      182.89     31.79 o
  12  15   5       30.57       20.73     17.21 o
  14  15   5      332.09      317.63     58.92 o
  16  15   5      812.80      951.33    145.91 o
  18  15   5       31.43       22.96     16.72 o
  20  15   5       69.35       55.81     25.01 o
 -19  16   5      195.08      207.72     67.74 o
 -17  16   5      238.62      258.74     39.34 o
 -15  16   5      824.52     1127.43    109.39 o
 -13  16   5      139.50      135.45     18.95 o
 -11  16   5      156.66      190.53     26.81 o
  -9  16   5      888.98      931.38     85.63 o
  -7  16   5       89.60       81.85     15.85 o
  -5  16   5      241.34      230.25     27.93 o
  -3  16   5      116.03       96.02     27.46 o
  -1  16   5      509.91      420.72     54.05 o
   1  16   5     1053.94      993.13     88.09 o
   3  16   5     1038.16      877.48    105.79 o
   5  16   5      553.46      501.35     80.29 o
   7  16   5      260.14      271.09     37.15 o
   9  16   5      982.47     1014.12     99.79 o
  11  16   5      203.57      189.32     32.00 o
  13  16   5        6.75       33.60     20.24 o
  15  16   5       69.86       49.48     21.66 o
  17  16   5      113.56       96.82     27.56 o
  19  16   5       88.73       42.41     22.65 o
 -18  17   5       94.89      138.21     29.88 o
 -16  17   5      116.58      128.23     21.55 o
 -14  17   5      110.06       88.98     17.89 o
 -12  17   5      396.97      460.62     47.43 o
 -10  17   5       77.09       67.39     15.21 o
  -8  17   5     1088.09     1140.23     82.36 o
  -6  17   5       73.98       57.01     17.82 o
  -4  17   5      694.50      694.11     61.77 o
  -2  17   5      220.74      186.52     27.54 o
   0  17   5     1152.01     1075.50     95.25 o
   2  17   5      395.13      357.06     46.42 o
   4  17   5      118.39       94.92     24.52 o
   6  17   5      630.03      537.07     59.18 o
   8  17   5       49.37       29.14     17.55 o
  10  17   5      432.98      403.35     76.48 o
  12  17   5      723.08      766.29    121.34 o
  14  17   5      218.62      185.47     32.66 o
  16  17   5      242.47      134.17     44.51 o
  18  17   5       68.20       66.56     22.85 o
 -17  18   5       67.35       67.55     24.99 o
 -15  18   5       33.17       23.01      8.47 o
 -13  18   5      320.59      361.14     57.76 o
 -11  18   5       99.25       96.74     17.52 o
  -9  18   5      464.65      474.76     45.18 o
  -7  18   5      310.38      302.86     31.78 o
  -5  18   5      280.94      254.39     28.63 o
  -3  18   5      369.94      385.58     48.22 o
  -1  18   5       74.46       82.93     23.14 o
   1  18   5       94.72       78.16     26.24 o
   3  18   5      471.85      411.96     58.46 o
   5  18   5       45.37       26.14     17.59 o
   7  18   5      433.95      453.84     67.61 o
   9  18   5      403.82      327.48     57.48 o
  11  18   5      302.26      267.80     44.52 o
  13  18   5       48.31       31.02     18.05 o
  15  18   5      152.30       99.00     34.70 o
  17  18   5       94.21       47.72     34.39 o
 -16  19   5       88.86      112.16     27.81 o
 -14  19   5       26.07       37.08     14.17 o
 -12  19   5       35.81       35.59     15.67 o
 -10  19   5       97.99       94.32     20.95 o
  -8  19   5      821.58     1061.47    131.32 o
  -6  19   5      130.47      133.18     25.36 o
  -4  19   5      524.25      597.28     58.88 o
  -2  19   5      123.11      100.07     24.46 o
   0  19   5      206.72      204.83     31.67 o
   2  19   5       23.73       18.64     21.67 o
   4  19   5        8.89        5.64     16.17 o
   6  19   5      606.20      712.92    101.93 o
   8  19   5       44.46       37.53     17.64 o
  10  19   5      325.54      279.63     67.61 o
  12  19   5       38.67       18.37     12.88 o
  14  19   5      211.99      154.50     35.18 o
  16  19   5      194.76       84.71     33.70 o
 -15  20   5       67.28      106.64     28.14 o
 -13  20   5      218.42      299.30     49.54 o
 -11  20   5      162.48      225.59     28.40 o
  -9  20   5      326.63      346.88     66.47 o
  -7  20   5       77.68       79.45     15.57 o
  -5  20   5      184.26      142.84     24.73 o
  -3  20   5       72.64       74.04     21.48 o
  -1  20   5      484.16      427.40     73.95 o
   1  20   5      277.56      231.87     48.31 o
   3  20   5       63.80       66.69     23.17 o
   5  20   5       55.02       33.71     16.89 o
   7  20   5       10.02        4.85     13.37 o
   9  20   5      233.25      256.38     36.43 o
  11  20   5      142.26       88.06     24.28 o
  13  20   5      623.74      506.26    106.18 o
  15  20   5      164.79       73.47     65.95 o
 -12  21   5      189.58      289.82     41.60 o
 -10  21   5      254.37      281.09     44.94 o
  -8  21   5       50.39       37.54     12.46 o
  -6  21   5       10.13        8.17      8.32 o
  -4  21   5      134.30      140.41     31.66 o
  -2  21   5      173.63      177.97     35.36 o
   0  21   5      239.77      197.35     46.96 o
   2  21   5      349.17      304.07     68.05 o
   4  21   5      278.39      295.56     57.32 o
   6  21   5      553.22      725.97     71.60 o
   8  21   5       38.85       22.65     16.21 o
  10  21   5        2.78       -0.77     12.26 o
  12  21   5       55.96       45.14     14.96 o
 -11  22   5       46.09       66.15     20.20 o
  -9  22   5      133.08      110.15     25.59 o
  -7  22   5       77.66       70.46     15.05 o
  -5  22   5      334.30      297.39     53.36 o
  -3  22   5      108.69      116.53     24.27 o
  -1  22   5      157.40      162.61     31.66 o
   1  22   5       31.22       28.09     15.47 o
   3  22   5      107.10       98.45     24.06 o
   5  22   5      125.96      139.89     27.69 o
   7  22   5      144.48      144.04     37.87 o
   9  22   5       68.10       64.38     24.75 o
  11  22   5        6.66        9.10     27.23 o
 -10  23   5       64.48       16.63     47.86 o
  -8  23   5       14.18       13.82     12.11 o
  -6  23   5      151.99      106.01     35.06 o
  -4  23   5      346.46      352.66     70.88 o
  -2  23   5      522.12      466.11     91.16 o
   0  23   5      138.69      126.51     21.67 o
   2  23   5       57.76       55.94     16.61 o
   4  23   5       50.30       44.44     15.30 o
   6  23   5      171.21      203.22     32.73 o
   8  23   5       24.89       21.16     18.11 o
  -7  24   5       39.93       41.55     21.70 o
  -5  24   5      217.89      205.61     79.06 o
  -3  24   5       65.73       53.54     18.99 o
  -1  24   5       54.85       43.65     18.69 o
   1  24   5       61.93       66.08     18.14 o
   3  24   5      125.67      120.58     27.78 o
   5  24   5       60.15       52.67     18.26 o
   7  24   5      153.75      168.90     48.60 o
  -2  25   5      219.44      270.43    129.30 o
   0  25   5       32.87        9.23     15.93 o
   2  25   5      167.35       56.81     36.28 o
   0   0   6      598.95      692.83     91.56 o
   2   0   6     1404.43     1201.84     75.20 o
   4   0   6       20.50       40.90     18.46 o
   6   0   6     1555.17     1483.18     57.05 o
   8   0   6     1402.99     1399.29     64.93 o
  10   0   6      563.73      513.70     36.75 o
  12   0   6     1140.46     1360.64     62.93 o
  14   0   6      524.59      535.69     39.93 o
  16   0   6      114.74      152.74     22.94 o
  18   0   6      202.88      254.11     25.14 o
  20   0   6      313.46      438.78     49.42 o
  22   0   6      108.87      198.60     28.55 o
 -21   1   6      161.42      217.13     32.85 o
 -19   1   6       17.63       21.12     11.63 o
 -17   1   6      112.00      173.13     23.27 o
 -15   1   6      529.67      719.70     54.83 o
 -13   1   6       37.64       28.63     14.73 o
 -11   1   6      287.66      366.61     30.60 o
  -9   1   6      459.19      527.58     40.57 o
  -7   1   6      536.76      602.70     37.37 o
  -5   1   6      601.85      619.64     37.41 o
  -3   1   6     3460.39     3509.54    159.90 o
  -1   1   6      933.50      996.75     62.09 o
   1   1   6      929.21      992.82     55.74 o
   3   1   6      801.30      844.29     47.48 o
   5   1   6     1785.52     1891.81     71.88 o
   7   1   6     1116.36     1174.98     62.08 o
   9   1   6     1125.97     1298.83     59.91 o
  11   1   6      464.97      511.92     35.08 o
  13   1   6       16.43       28.56     13.95 o
  15   1   6      312.79      411.49     35.69 o
  17   1   6      899.46     1280.26     69.77 o
  19   1   6       72.96       90.86     16.20 o
  21   1   6       19.19       27.88     15.10 o
 -22   2   6      178.09      331.53     58.26 o
 -20   2   6        3.43       10.01      8.74 o
 -18   2   6      402.72      533.38     48.44 o
 -16   2   6        6.04       16.70     14.15 o
 -14   2   6      177.86      198.71     25.79 o
 -12   2   6      130.84      143.67     22.10 o
 -10   2   6      129.55      126.23     23.90 o
  -8   2   6       91.87      103.11     21.28 o
  -6   2   6      166.47      190.88     22.33 o
  -4   2   6     1273.00     1305.71     71.37 o
  -2   2   6      884.76      803.30     59.70 o
   0   2   6     1407.10     1244.14     67.58 o
   2   2   6      848.50      792.65     50.80 o
   4   2   6     2381.17     2639.10    103.78 o
   6   2   6        8.94       15.31     12.70 o
   8   2   6     2545.94     2569.45     91.68 o
  10   2   6      239.73      227.23     25.96 o
  12   2   6       27.65       52.51     19.32 o
  14   2   6        6.88       14.91     12.95 o
  16   2   6      331.78      400.79     35.22 o
  18   2   6      301.19      302.32     38.20 o
  20   2   6       53.11       59.44     19.70 o
  22   2   6      110.68      154.49     27.86 o
 -21   3   6      209.78      272.94     43.21 o
 -19   3   6      195.71      270.94     24.84 o
 -17   3   6      907.33     1285.46     97.60 o
 -15   3   6      108.52      159.00     23.62 o
 -13   3   6       30.13       48.99     15.07 o
 -11   3   6      764.05      798.22     40.17 o
  -9   3   6      465.65      470.76     33.61 o
  -7   3   6      162.84      190.93     24.54 o
  -5   3   6      629.43      540.44     38.84 o
  -3   3   6     3860.46     3993.00    142.10 o
  -1   3   6      794.27      828.81     52.14 o
   1   3   6     3461.86     3567.90    134.27 o
   3   3   6     3893.73     4261.22    155.74 o
   5   3   6      512.68      564.46     39.54 o
   7   3   6     1243.99     1166.08     52.95 o
   9   3   6      194.35      170.60     26.54 o
  11   3   6      275.54      301.00     27.66 o
  13   3   6       47.11       66.16     17.48 o
  15   3   6        3.96        9.09     12.01 o
  17   3   6      155.55      155.39     21.28 o
  19   3   6      224.87      272.13     38.24 o
  21   3   6       58.74       84.74     20.23 o
 -20   4   6       78.57       97.59     16.17 o
 -18   4   6       46.70       53.65     16.89 o
 -16   4   6      329.52      368.69     48.07 o
 -14   4   6     1347.64     1604.11     97.42 o
 -12   4   6     2144.05     2482.64     93.58 o
 -10   4   6     1323.95     1530.95     79.93 o
  -8   4   6      349.61      314.30     34.77 o
  -6   4   6      338.94      349.44     34.84 o
  -4   4   6      364.72      402.17     39.97 o
  -2   4   6     2373.53     2558.56    104.30 o
   0   4   6       19.79       40.21     20.80 o
   2   4   6     1303.94     1411.00     65.03 o
   4   4   6      357.73      401.99     36.26 o
   6   4   6      873.40      818.27     40.82 o
   8   4   6     1260.77     1300.49     58.24 o
  10   4   6      237.33      257.50     25.90 o
  12   4   6        2.62        8.41     11.35 o
  14   4   6       59.63       66.03     17.59 o
  16   4   6      237.03      290.16     33.30 o
  18   4   6      166.61      140.32     24.71 o
  20   4   6       24.28       36.31     16.46 o
 -21   5   6      300.88      420.18     78.57 o
 -19   5   6       91.02      105.08     16.91 o
 -17   5   6        0.96        2.24      6.51 o
 -15   5   6      347.53      442.01     49.66 o
 -13   5   6     2277.83     2686.62     99.81 o
 -11   5   6      117.37      145.01     21.39 o
  -9   5   6      174.09      168.66     29.24 o
  -7   5   6       64.74       51.33     18.64 o
  -5   5   6     1107.81     1118.54     62.83 o
  -3   5   6      516.06      527.30     38.59 o
  -1   5   6     1777.80     1803.18     76.51 o
   1   5   6      599.57      603.75     40.81 o
   3   5   6      622.84      548.65     36.60 o
   5   5   6     1116.09     1028.69     52.67 o
   7   5   6     2404.89     2447.57     93.22 o
   9   5   6      905.59      797.09     43.73 o
  11   5   6      156.22      167.88     22.67 o
  13   5   6      143.27      174.02     24.86 o
  15   5   6      201.57      259.89     25.67 o
  17   5   6      147.11      168.77     26.24 o
  19   5   6      403.44      531.09     58.74 o
  21   5   6      174.43      193.58     25.48 o
 -20   6   6      263.24      388.73     61.78 o
 -18   6   6      326.51      437.52     53.89 o
 -16   6   6      434.64      537.68     55.41 o
 -14   6   6        6.29        6.30     11.56 o
 -12   6   6       75.49       71.37     23.07 o
 -10   6   6      163.64      144.08     29.49 o
  -8   6   6      112.55      111.19     20.17 o
  -6   6   6      698.64      707.08     47.30 o
  -4   6   6      884.36      885.00     51.17 o
  -2   6   6        9.13       14.98     14.68 o
   0   6   6     1558.92     1464.31     71.95 o
   2   6   6      169.75      178.62     25.78 o
   4   6   6      350.76      364.60     38.91 o
   6   6   6      717.56      735.75     46.65 o
   8   6   6      981.72     1054.92     54.51 o
  10   6   6      240.58      211.82     24.61 o
  12   6   6      120.54      116.85     20.96 o
  14   6   6      162.08      218.43     30.47 o
  16   6   6      150.68      166.27     23.48 o
  18   6   6       51.14       39.93     18.02 o
  20   6   6      289.11      368.80     51.52 o
 -21   7   6      177.81      261.40     81.35 o
 -19   7   6       18.70       36.25     11.27 o
 -17   7   6      702.74      940.89    112.19 o
 -15   7   6      439.50      465.18     49.32 o
 -13   7   6      313.79      351.65     54.67 o
 -11   7   6        6.00        9.10     13.45 o
  -9   7   6      186.06      163.89     26.89 o
  -7   7   6      244.18      285.11     28.60 o
  -5   7   6     2384.19     2516.86    115.56 o
  -3   7   6     1240.39     1135.81     62.54 o
  -1   7   6     1133.04     1174.40     70.48 o
   1   7   6      542.26      615.34     56.69 o
   3   7   6      168.18      164.53     23.66 o
   5   7   6       71.60       55.57     19.27 o
   7   7   6      236.29      236.97     26.91 o
   9   7   6      430.45      401.05     39.94 o
  11   7   6      154.65      147.17     29.91 o
  13   7   6      310.17      388.50     35.11 o
  15   7   6      208.32      191.58     28.52 o
  17   7   6       62.60       63.60     20.40 o
  19   7   6       74.65       73.53     20.24 o
  21   7   6      169.12      243.36     36.56 o
 -20   8   6       28.36       29.73     10.47 o
 -18   8   6      131.06      107.95     18.25 o
 -16   8   6      608.61      608.99     68.83 o
 -14   8   6      147.55      144.67     29.40 o
 -12   8   6      142.13      143.58     29.26 o
 -10   8   6      350.29      428.08     50.22 o
  -8   8   6      243.82      232.79     25.31 o
  -6   8   6      966.89     1044.96     68.05 o
  -4   8   6     1256.29     1324.90     75.85 o
  -2   8   6     2539.16     2466.94    106.02 o
   0   8   6     1409.62     1443.70     80.46 o
   2   8   6       93.76       95.45     28.59 o
   4   8   6      334.46      287.38     36.19 o
   6   8   6      105.79      103.66     19.71 o
   8   8   6      240.69      214.44     27.77 o
  10   8   6       67.99       75.95     21.77 o
  12   8   6      751.31      787.63     53.81 o
  14   8   6      357.59      416.00     41.84 o
  16   8   6       59.18       68.01     19.72 o
  18   8   6      118.37      128.86     26.12 o
  20   8   6       17.91       17.98     13.60 o
 -19   9   6      198.19      214.59     37.33 o
 -17   9   6      158.01      133.74     27.17 o
 -15   9   6       51.61       59.31     20.66 o
 -13   9   6       85.30      101.97     24.26 o
 -11   9   6       37.89       35.25     18.58 o
  -9   9   6      265.99      229.19     30.28 o
  -7   9   6      426.62      458.91     37.19 o
  -5   9   6      932.58      868.36     56.14 o
  -3   9   6      202.51      162.88     29.66 o
  -1   9   6     1129.06     1169.79     70.19 o
   1   9   6      463.34      502.54     46.92 o
   3   9   6      463.69      323.83     52.94 o
   5   9   6      179.08      159.53     34.70 o
   7   9   6      184.51      131.65     24.82 o
   9   9   6      261.10      202.18     34.52 o
  11   9   6       89.75       84.47     21.32 o
  13   9   6       16.19        4.24     13.09 o
  15   9   6       84.85       96.89     20.40 o
  17   9   6       55.13       57.49     18.43 o
  19   9   6        2.90        6.07     11.35 o
 -18  10   6       49.15       35.34     11.78 o
 -16  10   6       47.80       42.55     18.75 o
 -14  10   6       77.07       87.07     28.29 o
 -12  10   6      181.65      203.79     30.11 o
 -10  10   6      197.22      185.41     28.76 o
  -8  10   6       69.95       86.68     18.65 o
  -6  10   6      238.98      217.98     33.83 o
  -4  10   6      228.62      208.32     34.76 o
  -2  10   6      251.21      217.89     34.21 o
   0  10   6      569.97      434.79     45.24 o
   2  10   6      128.85       91.09     23.53 o
   4  10   6     1313.65     1275.47    100.59 o
   6  10   6      162.12       93.80     48.88 o
   8  10   6      349.37      348.39     42.83 o
  10  10   6      199.18      192.12     27.32 o
  12  10   6      266.11      266.32     36.28 o
  14  10   6      357.60      276.74     42.79 o
  16  10   6        5.98       -2.06     11.94 o
  18  10   6      224.62      245.10     33.13 o
 -19  11   6      109.86      105.78     32.97 o
 -17  11   6       33.23       36.31     12.78 o
 -15  11   6      100.45      102.01     21.67 o
 -13  11   6       60.61       59.80     19.70 o
 -11  11   6      396.02      351.50     47.25 o
  -9  11   6       87.10       56.71     19.40 o
  -7  11   6      154.33      160.01     23.17 o
  -5  11   6      153.67      160.14     32.67 o
  -3  11   6      278.12      237.75     41.10 o
  -1  11   6      439.02      375.37     46.08 o
   1  11   6      279.62      218.90     44.33 o
   3  11   6      762.99      597.51     62.29 o
   5  11   6      120.42      115.10     28.28 o
   7  11   6        6.07        7.73     18.81 o
   9  11   6       40.91       21.76     15.56 o
  11  11   6      396.20      278.68     56.37 o
  13  11   6      844.98      648.73     96.87 o
  15  11   6       26.62       15.69     18.09 o
  17  11   6       13.21       10.57     16.05 o
  19  11   6      119.72      130.34     25.69 o
 -18  12   6       38.59       51.48     21.52 o
 -16  12   6       80.34       95.13     19.70 o
 -14  12   6       49.07       52.92     17.18 o
 -12  12   6      396.98      446.96     59.03 o
 -10  12   6      264.95      289.09     30.11 o
  -8  12   6      755.68      770.42     85.65 o
  -6  12   6      115.93      106.42     37.34 o
  -4  12   6        2.88       12.47     15.72 o
  -2  12   6       24.31       29.65     20.66 o
   0  12   6     1116.91      912.50    159.10 o
   2  12   6      140.23       71.28     32.41 o
   4  12   6     2155.21     2011.67    224.83 o
   6  12   6       73.74       73.36     31.36 o
   8  12   6      145.34      119.57     36.16 o
  10  12   6      178.46      124.65     42.15 o
  12  12   6      394.92      239.46     51.28 o
  14  12   6       12.14        4.15     12.61 o
  16  12   6       23.63       17.64     14.63 o
  18  12   6        3.96        4.01     10.18 o
 -17  13   6       27.45       35.90     17.54 o
 -15  13   6       43.12       53.99     20.28 o
 -13  13   6       59.70       64.41     22.20 o
 -11  13   6      857.67      887.22    136.00 o
  -9  13   6       14.88        8.08     11.19 o
  -7  13   6      319.05      393.91     47.28 o
  -5  13   6      138.37      158.59     40.51 o
  -3  13   6       47.35       50.92     23.07 o
  -1  13   6       19.34       11.38     13.39 o
   1  13   6       35.12       14.81     23.73 o
   3  13   6       32.24       18.79     21.39 o
   5  13   6     2281.65     2531.26    214.51 o
   7  13   6      312.65      357.10     59.35 o
   9  13   6       82.89       73.86     25.89 o
  11  13   6       57.45       29.68     17.97 o
  13  13   6       59.19       23.32     17.24 o
  15  13   6       25.58        8.81     15.44 o
  17  13   6      147.76      130.87     33.45 o
 -16  14   6      218.10      229.61     63.59 o
 -14  14   6      130.82      133.31     25.07 o
 -12  14   6       11.00       13.83     10.81 o
 -10  14   6      362.59      398.15     56.87 o
  -8  14   6      347.15      382.29     53.08 o
  -6  14   6      161.02      144.68     34.96 o
  -4  14   6       63.04       50.24     23.32 o
  -2  14   6        7.41        8.00     13.91 o
   0  14   6      527.13      306.23     68.11 o
   2  14   6      178.09       73.85     70.86 o
   4  14   6     1357.04      983.06    217.17 o
   6  14   6        6.56        7.73     18.97 o
   8  14   6      147.20      127.69     36.21 o
  10  14   6       82.14       51.98     20.68 o
  12  14   6       48.71       13.50     18.44 o
  14  14   6      128.21       75.09     38.12 o
  16  14   6      145.90      150.28     27.53 o
 -15  15   6      407.56      628.35    114.62 o
 -13  15   6       25.03       21.77     13.09 o
 -11  15   6       25.47       21.74     17.47 o
  -9  15   6       83.34       95.85     19.54 o
  -7  15   6      206.33      153.07     37.95 o
  -5  15   6      205.66      179.56     42.78 o
  -3  15   6        4.04        5.73     12.56 o
  -1  15   6      315.81      175.19     41.35 o
   1  15   6      516.36      416.31    179.23 o
   3  15   6      110.41       76.54     39.32 o
   5  15   6      352.91      404.93     65.72 o
   7  15   6      429.19      386.84     93.93 o
   9  15   6       53.29       49.85     29.02 o
  11  15   6      100.33       33.31     21.06 o
  13  15   6       44.58       24.32     12.79 o
  15  15   6      401.72      345.42     81.51 o
 -14  16   6      139.56      189.31     44.42 o
 -12  16   6       23.98       14.98     11.36 o
 -10  16   6        6.50        9.08      9.87 o
  -8  16   6       57.88       61.44     17.39 o
  -6  16   6      154.95      112.83     34.29 o
  -4  16   6      238.81      213.65     54.75 o
  -2  16   6      332.24      191.19     50.34 o
   0  16   6      116.00       52.40     28.21 o
   2  16   6        7.11       -0.75     23.82 o
   4  16   6      330.75      267.44     62.67 o
   6  16   6      419.42      427.82     72.02 o
   8  16   6      620.25      534.94    122.35 o
  10  16   6       46.19       26.29     26.24 o
  12  16   6       80.50       30.16     13.05 o
  14  16   6      222.22       81.20     52.45 o
 -13  17   6      149.01      226.93     38.76 o
 -11  17   6       12.42        8.80     11.32 o
  -9  17   6       51.97       37.63     16.58 o
  -7  17   6       59.46       37.51     31.55 o
  -5  17   6      149.86      129.20     35.35 o
  -3  17   6      154.18       76.47     36.79 o
  -1  17   6      890.84      694.47    170.47 o
   1  17   6      113.97       54.56     36.61 o
   3  17   6      906.16      584.41    121.01 o
   5  17   6        1.22       -3.67     13.03 o
   7  17   6      697.65      622.38    163.94 o
   9  17   6      158.96       87.23     36.82 o
  11  17   6       33.30       25.14     19.61 o
  13  17   6       27.77        8.52     20.43 o
 -12  18   6        4.27        6.45     13.07 o
 -10  18   6      226.33      237.24     40.26 o
  -8  18   6      123.06      104.68     19.93 o
  -6  18   6       51.73       44.58     25.21 o
  -4  18   6      168.55       94.09     27.35 o
  -2  18   6      292.54      128.30     44.92 o
   0  18   6      196.15       74.20     39.86 o
   2  18   6      400.97      150.91     75.66 o
   4  18   6       47.25       25.79     17.62 o
   6  18   6      325.81      362.84     68.00 o
   8  18   6      135.99       59.29     25.93 o
  10  18   6       48.37       27.53     15.97 o
  12  18   6       38.94       37.55     21.43 o
 -11  19   6      123.86       86.16     48.84 o
  -9  19   6        3.59        5.19     22.43 o
  -7  19   6       74.91       46.24     20.30 o
  -5  19   6      403.79      279.00     51.23 o
  -3  19   6      226.54      177.62     58.32 o
  -1  19   6       75.25       29.61     17.18 o
   1  19   6       16.25        8.38     12.79 o
   3  19   6      194.05      151.63     36.54 o
   5  19   6       91.77       65.09     19.21 o
   7  19   6       18.43       16.10     13.17 o
   9  19   6      198.46       86.76     48.03 o
  11  19   6      106.50       63.74     25.06 o
  -8  20   6       16.53       14.30     24.73 o
  -6  20   6      289.00      183.77     35.24 o
  -4  20   6       24.22       17.56     15.89 o
  -2  20   6       51.00       27.65     18.03 o
   0  20   6      316.46      234.84    115.02 o
   2  20   6        2.83        2.30      7.88 o
   4  20   6       79.53       70.51     24.40 o
   6  20   6      269.58      309.43    101.59 o
   8  20   6       28.67       10.53     23.61 o
  -7  21   6      171.76       92.40     63.20 o
  -5  21   6      171.65       88.98     49.22 o
  -3  21   6       56.30       38.36     23.33 o
  -1  21   6       18.69        5.72     14.63 o
   1  21   6      160.79      116.15     46.11 o
   3  21   6      208.86      195.10     61.60 o
   5  21   6      301.46      314.86     79.87 o
   7  21   6      176.76      179.68     68.36 o
  -2  22   6      112.49       69.33     27.66 o
   0  22   6      106.75      126.23     43.05 o
   2  22   6      178.93      183.91     62.00 o
   1   0   7      388.31      312.02     38.28 o
   3   0   7      611.95      612.13     49.37 o
   5   0   7      344.38      279.60     34.54 o
   7   0   7      459.85      509.54     63.36 o
   9   0   7      264.23      263.71     31.65 o
  11   0   7       26.48       25.03     15.45 o
  13   0   7      611.80      800.19     76.78 o
  15   0   7       10.53       23.00     13.73 o
  17   0   7      144.71      180.78     22.22 o
 -18   1   7      350.48      542.32     55.77 o
 -16   1   7      171.54      203.70     24.26 o
 -14   1   7     1158.53     1467.45    135.08 o
 -12   1   7       41.17       36.72     15.11 o
 -10   1   7       57.98       87.69     19.81 o
  -8   1   7      181.33      181.02     35.10 o
  -6   1   7      520.31      462.90     54.25 o
  -4   1   7       95.49       88.12     25.22 o
  -2   1   7       77.09       83.75     26.21 o
   0   1   7      388.68      386.57     37.25 o
   2   1   7      514.33      529.70     41.62 o
   4   1   7      153.32      123.77     23.09 o
   6   1   7      443.70      474.46     44.76 o
   8   1   7      820.00      864.70     68.08 o
  10   1   7       59.88       61.84     17.75 o
  12   1   7      507.04      586.18     64.85 o
  14   1   7       60.10       81.03     22.52 o
  16   1   7       94.53      112.80     18.77 o
  18   1   7        9.41        9.83     13.03 o
 -17   2   7        8.75       15.92     13.24 o
 -15   2   7      148.17      176.35     23.49 o
 -13   2   7      212.09      252.20     27.60 o
 -11   2   7      103.87       82.31     18.97 o
  -9   2   7       15.73       30.79     19.88 o
  -7   2   7      338.68      334.38     48.22 o
  -5   2   7      723.53      636.57     55.04 o
  -3   2   7       30.14       38.68     19.86 o
  -1   2   7      508.62      519.44     50.82 o
   1   2   7       77.21       75.51     34.91 o
   3   2   7       11.83       17.73     17.99 o
   5   2   7     2118.90     2124.38    109.20 o
   7   2   7      123.14      132.74     30.34 o
   9   2   7      192.69      223.63     35.14 o
  11   2   7      148.07      140.54     23.31 o
  13   2   7      110.80      120.50     18.49 o
  15   2   7       48.11       50.72     15.34 o
  17   2   7      147.27      162.59     28.99 o
 -18   3   7      119.29      142.16     31.27 o
 -16   3   7      622.75      776.33    104.63 o
 -14   3   7      587.77      652.52     69.32 o
 -12   3   7       11.74       20.16     15.29 o
 -10   3   7       98.46      122.56     22.84 o
  -8   3   7      416.71      467.06     53.91 o
  -6   3   7       29.51       35.47     20.14 o
  -4   3   7      523.46      485.02     48.48 o
  -2   3   7       13.54       16.18     16.81 o
   0   3   7      617.86      655.52     48.47 o
   2   3   7       33.22       41.85     18.86 o
   4   3   7     2782.96     2887.01    133.07 o
   6   3   7      224.29      222.52     34.25 o
   8   3   7       90.24      131.41     28.11 o
  10   3   7       62.44       42.71     16.22 o
  12   3   7        2.25        4.08      8.31 o
  14   3   7       61.41       78.32     17.21 o
  16   3   7       82.13       97.51     19.56 o
  18   3   7       18.03       17.48     18.02 o
 -17   4   7       58.22       60.22     19.57 o
 -15   4   7      233.23      242.96     31.99 o
 -13   4   7      154.64      121.97     26.47 o
 -11   4   7       60.35       52.49     19.57 o
  -9   4   7       33.23       35.09     20.18 o
  -7   4   7       98.32      118.77     23.77 o
  -5   4   7       62.62       61.41     26.38 o
  -3   4   7     2796.46     2995.96    139.05 o
  -1   4   7      146.84      153.64     38.46 o
   1   4   7       95.07       76.11     20.29 o
   3   4   7      522.63      459.69     42.52 o
   5   4   7      168.17      127.13     37.01 o
   7   4   7      134.85      151.74     35.02 o
   9   4   7      943.71      994.44    100.47 o
  11   4   7      108.66      119.58     16.79 o
  13   4   7       60.98       50.19     13.22 o
  15   4   7       10.35       15.94     11.32 o
  17   4   7      130.80      188.45     37.94 o
 -16   5   7      453.10      625.10     79.64 o
 -14   5   7       85.42      101.36     26.69 o
 -12   5   7       33.18       59.39     23.11 o
 -10   5   7      216.04      264.19     34.68 o
  -8   5   7       55.08       67.88     27.37 o
  -6   5   7      803.10      738.23     49.06 o
  -4   5   7      167.20      142.30     39.16 o
  -2   5   7     2112.03     2133.27    113.65 o
   0   5   7      341.77      293.95     32.19 o
   2   5   7      726.36      642.85     48.25 o
   4   5   7       59.35       54.20     26.46 o
   6   5   7     1526.28     1467.74     99.52 o
   8   5   7       95.64       66.35     21.10 o
  10   5   7       32.37       30.03     16.70 o
  12   5   7       14.96       19.98     12.43 o
  14   5   7      136.45      104.16     19.91 o
  16   5   7       56.91       47.26     14.98 o
 -17   6   7       37.23       65.45     19.66 o
 -15   6   7       33.73       48.43     20.82 o
 -13   6   7      231.13      280.75     39.93 o
 -11   6   7       38.27       49.87     18.16 o
  -9   6   7      140.00      163.92     32.85 o
  -7   6   7      416.54      443.00     45.88 o
  -5   6   7     1518.34     1481.56     92.22 o
  -3   6   7      221.34      232.74     42.27 o
  -1   6   7      433.53      464.01     46.03 o
   1   6   7      520.19      486.48     39.24 o
   3   6   7       31.75       41.29     21.86 o
   5   6   7      793.50      772.37     66.56 o
   7   6   7       94.53       79.09     38.78 o
   9   6   7       79.85       68.41     18.84 o
  11   6   7      102.44       52.79     16.37 o
  13   6   7       43.96       26.18     18.27 o
  15   6   7       60.76       61.71     16.15 o
  17   6   7      159.52      236.94     38.70 o
 -16   7   7      384.27      543.39     78.65 o
 -14   7   7      178.65      227.03     30.65 o
 -12   7   7       26.57       52.03     21.48 o
 -10   7   7       86.42       91.88     27.71 o
  -8   7   7      115.68      101.31     27.56 o
  -6   7   7       93.40       74.37     23.36 o
  -4   7   7      135.25      137.75     30.39 o
  -2   7   7      130.55      145.58     31.26 o
   0   7   7      454.71      566.98     50.61 o
   2   7   7      333.41      341.13     37.26 o
   4   7   7       92.50       90.35     24.56 o
   6   7   7      408.11      435.73     73.26 o
   8   7   7      191.82      147.93     35.78 o
  10   7   7       73.12       50.16     18.87 o
  12   7   7       55.14       36.53     15.27 o
  14   7   7       25.50       22.16     13.84 o
  16   7   7       68.78       47.97     16.72 o
 -15   8   7      223.73      316.82     46.99 o
 -13   8   7      304.43      424.99     43.85 o
 -11   8   7      256.28      290.12     38.49 o
  -9   8   7       94.15       69.41     20.48 o
  -7   8   7      190.79      193.88     30.89 o
  -5   8   7      101.50       84.01     23.81 o
  -3   8   7       89.76       99.80     27.39 o
  -1   8   7      808.53      805.18     56.31 o
   1   8   7      184.09      180.14     34.76 o
   3   8   7      416.80      392.59     54.06 o
   5   8   7       53.32       46.24     27.16 o
   7   8   7      112.90       94.67     27.86 o
   9   8   7      171.36      113.63     29.01 o
  11   8   7       60.31       35.23     20.17 o
  13   8   7       34.79       11.51     12.74 o
  15   8   7        9.48        9.30     10.18 o
 -16   9   7      340.75      535.94     88.84 o
 -14   9   7      102.14      151.80     24.85 o
 -12   9   7      332.22      427.09     52.95 o
 -10   9   7      124.93      145.36     35.84 o
  -8   9   7      170.55      142.65     37.71 o
  -6   9   7       79.17       98.30     23.69 o
  -4   9   7      938.30      837.10    115.60 o
  -2   9   7      203.88      211.31     35.75 o
   0   9   7      260.76      225.90     36.09 o
   2   9   7       14.12       21.65     27.89 o
   4   9   7       32.29       20.73     33.22 o
   6   9   7      137.86      146.85     58.58 o
   8   9   7       92.99       49.66     21.24 o
  10   9   7       15.81       12.15     13.91 o
  12   9   7       60.02       23.78     14.07 o
  14   9   7       38.78       21.00     12.19 o
  16   9   7      378.13      453.98     98.97 o
 -15  10   7      164.69      270.08     47.84 o
 -13  10   7      137.76      175.52     27.80 o
 -11  10   7      259.05      320.83     37.06 o
  -9  10   7       15.96       23.05     20.58 o
  -7  10   7       70.54       59.44     22.23 o
  -5  10   7       32.44       28.19     21.39 o
  -3  10   7       63.79       47.27     29.02 o
  -1  10   7       61.49       57.23     23.43 o
   1  10   7       59.76       68.99     26.50 o
   3  10   7       97.22      103.77     38.18 o
   5  10   7      216.23      263.63     50.21 o
   7  10   7       82.40       65.53     23.33 o
   9  10   7      126.14      133.28     34.98 o
  11  10   7      230.93      179.93     47.90 o
  13  10   7       99.54       79.07     20.66 o
  15  10   7       20.17       18.10     26.30 o
 -14  11   7      206.87      293.95     48.12 o
 -12  11   7       66.45       88.41     25.93 o
 -10  11   7      233.04      277.64     41.14 o
  -8  11   7       60.06       47.52     22.55 o
  -6  11   7      103.14       85.65     28.39 o
  -4  11   7      108.67       84.81     28.23 o
  -2  11   7      151.02       79.62     31.63 o
   0  11   7       25.05       10.22     19.33 o
   2  11   7      105.10       65.97     29.79 o
   4  11   7       57.83       40.01     37.12 o
   6  11   7       38.48       24.62     21.06 o
   8  11   7      257.20      236.97     56.05 o
  10  11   7      264.01      311.61     47.96 o
  12  11   7       30.38       16.58     20.81 o
  14  11   7       68.50       64.84     49.89 o
 -13  12   7       37.62       53.39     23.42 o
 -11  12   7       30.67       31.38     16.67 o
  -9  12   7       59.90       36.72     16.25 o
  -7  12   7       56.73       57.99     25.75 o
  -5  12   7       15.48       11.51     17.29 o
  -3  12   7        2.54       -0.23     10.25 o
  -1  12   7      502.96      465.82     85.53 o
   1  12   7       41.43       29.30     23.98 o
   3  12   7       12.02       12.58     21.24 o
   5  12   7       33.93       43.42     20.27 o
   7  12   7       26.49       34.54     25.72 o
   9  12   7      331.67      311.50    103.10 o
  11  12   7       64.38       35.52     32.04 o
  13  12   7       13.26       31.85     26.47 o
 -12  13   7       13.22       29.04     24.72 o
 -10  13   7       99.67      104.77     39.39 o
  -8  13   7       35.21       16.69     16.18 o
  -6  13   7       45.13       28.51     19.27 o
  -4  13   7       61.92       20.42     17.69 o
  -2  13   7      107.40       25.68     26.65 o
   0  13   7      615.91      874.23    110.11 o
   2  13   7      208.20      178.59     42.75 o
   4  13   7      150.85       86.65     55.30 o
   6  13   7      232.23      167.38     58.07 o
   8  13   7      299.10      272.86     89.42 o
  10  13   7      142.63       92.81     42.30 o
  12  13   7       37.44       30.28     22.01 o
 -11  14   7       69.12       68.70     22.73 o
  -9  14   7       36.52       17.10     14.73 o
  -7  14   7       25.89       10.11     19.57 o
  -5  14   7      136.79       47.55     22.54 o
  -3  14   7       62.46       21.34     16.20 o
  -1  14   7       56.99       34.13     22.73 o
   1  14   7     1149.67     1265.45    242.19 o
   3  14   7      591.01      631.73     98.34 o
   5  14   7       85.03       75.18     31.07 o
   7  14   7      173.88      143.97     47.08 o
   9  14   7      103.89       99.04     29.66 o
  11  14   7      208.90      160.68     40.90 o
 -10  15   7       21.29       28.37     22.47 o
  -8  15   7        9.58        4.85     10.08 o
  -6  15   7       60.00       28.12     21.51 o
  -4  15   7       10.50        1.49     10.54 o
  -2  15   7       49.46       18.45     12.24 o
   0  15   7       12.29       21.48     37.66 o
   2  15   7      143.17      165.89     46.53 o
   4  15   7      229.01      186.49     63.68 o
   6  15   7       34.63       32.62     27.37 o
   8  15   7      221.04      213.83     67.69 o
  10  15   7      165.50      166.12     50.19 o
  -9  16   7      378.94      385.44     73.44 o
  -7  16   7       70.91       28.44     18.81 o
  -5  16   7       56.27       24.44     25.50 o
  -3  16   7       80.88       34.77     25.09 o
  -1  16   7       95.88      121.34     52.23 o
   1  16   7      176.36      179.78     49.04 o
   3  16   7      620.08      757.38    160.16 o
   5  16   7      452.70      435.99    136.20 o
   7  16   7      384.96      286.76    125.27 o
   9  16   7      338.73      292.97    147.16 o
  -6  17   7      158.39       39.19     29.94 o
  -4  17   7      129.53       95.64     47.59 o
  -2  17   7      148.01      164.85     56.55 o
   0  17   7      147.97      145.06     55.50 o
   2  17   7        9.02       11.10     29.02 o
   4  17   7       57.46       58.89     32.69 o
   6  17   7       37.16       57.82     30.97 o
  -3  18   7       17.70       24.94     23.64 o
  -1  18   7        8.57        4.10     23.63 o
   1  18   7      350.10      443.98    112.95 o
   3  18   7      119.03      148.18     53.41 o
   0   0   8      804.89      979.10    115.46 o
   2   0   8       38.67       29.44     18.19 o
   4   0   8      488.38      472.26     55.02 o
   6   0   8       72.17       62.75     32.02 o
   8   0   8       63.06       70.15     37.65 o
  10   0   8       37.06       34.84     43.76 o
  12   0   8       79.18       64.53     48.52 o
 -11   1   8       69.92       37.37     34.23 o
  -9   1   8        8.45       10.38     28.85 o
  -7   1   8      123.86      103.94     41.50 o
  -5   1   8      114.61       96.26     49.42 o
  -3   1   8       89.92       94.26     31.52 o
  -1   1   8      135.39      132.57     27.27 o
   1   1   8      129.36      125.21     26.65 o
   3   1   8      205.68      190.46     41.39 o
   5   1   8       33.84       50.49     30.46 o
   7   1   8        3.31        6.37     20.95 o
   9   1   8      173.40      148.83     55.89 o
  11   1   8       27.43       15.47     22.60 o
 -12   2   8       82.47       45.89     31.43 o
 -10   2   8      152.72       99.70     51.02 o
  -8   2   8       84.81       84.32     37.06 o
  -6   2   8      155.27      169.77     49.80 o
  -4   2   8       88.29       73.73     23.65 o
  -2   2   8      117.86      125.59     29.44 o
   0   2   8       35.36       24.42     19.97 o
   2   2   8      120.97      131.62     26.77 o
   4   2   8       38.28       66.65     34.35 o
   6   2   8      356.58      393.49     85.07 o
   8   2   8      347.76      298.69     79.58 o
  10   2   8       18.62        9.66     18.46 o
  12   2   8        5.80        9.59     31.94 o
 -11   3   8      128.95      120.30     58.18 o
  -9   3   8      142.61      121.92     56.23 o
  -7   3   8      216.69      242.82     61.67 o
  -5   3   8      171.03      145.16     50.66 o
  -3   3   8       24.73       13.35     19.00 o
  -1   3   8      207.60      228.70     36.02 o
   1   3   8       88.82      104.09     35.40 o
   3   3   8       23.62       16.46     16.47 o
   5   3   8      123.53      134.84     39.85 o
   7   3   8      411.92      309.71     66.90 o
   9   3   8       64.87       63.10     29.11 o
  11   3   8       16.66        9.45     23.11 o
 -12   4   8       34.07       47.94     36.94 o
 -10   4   8      231.71      251.79     81.49 o
  -8   4   8       18.69       14.25     31.29 o
  -6   4   8       11.43       15.77     13.15 o
  -4   4   8      236.97      282.75     41.72 o
  -2   4   8       37.39       71.50     25.33 o
   0   4   8      495.30      528.74     46.10 o
   2   4   8       86.56       74.95     22.69 o
   4   4   8      237.26      282.79     81.23 o
   6   4   8      170.20      178.53     32.01 o
   8   4   8      200.07      143.86     35.56 o
  10   4   8       41.66       19.07     23.33 o
  12   4   8      114.36       58.99     52.22 o
 -11   5   8        7.74        5.83     25.97 o
  -9   5   8       48.83       26.57     45.57 o
  -7   5   8       50.47       49.82     34.32 o
  -5   5   8       12.81        6.36     15.95 o
  -3   5   8      123.12      110.03     26.42 o
  -1   5   8       33.22       29.06     28.09 o
   1   5   8      114.06      104.97     28.08 o
   3   5   8      174.78      214.87     44.29 o
   5   5   8       12.79        9.75     17.13 o
   7   5   8      176.04      193.75     35.50 o
   9   5   8      112.33       94.96     32.18 o
  11   5   8       89.59       65.49     33.73 o
 -10   6   8       83.02       75.43     45.25 o
  -8   6   8      144.60      134.32     63.41 o
  -6   6   8       39.13       25.58     17.28 o
  -4   6   8      171.06      159.31     30.77 o
  -2   6   8      359.54      382.74     50.02 o
   0   6   8       72.02       37.49     21.22 o
   2   6   8      160.14      120.99     50.11 o
   4   6   8       10.53       14.52     17.10 o
   6   6   8       40.12       22.91     25.80 o
   8   6   8      130.09      154.10     41.86 o
  10   6   8      102.38      153.03     38.21 o
  -9   7   8      210.42      216.29     71.10 o
  -7   7   8      115.84      100.05     46.25 o
  -5   7   8      178.17      150.69     49.29 o
  -3   7   8      412.78      327.70     48.02 o
  -1   7   8        3.24        7.34     16.15 o
   1   7   8      124.01       88.12     28.64 o
   3   7   8      214.55      201.23     42.04 o
   5   7   8       50.61       43.96     23.94 o
   7   7   8      113.76      122.73     44.85 o
   9   7   8       29.49       36.43     37.67 o
  -8   8   8       27.22       20.22     29.26 o
  -6   8   8      128.57       81.50     46.26 o
  -4   8   8      202.20      149.15     37.27 o
  -2   8   8      342.78      258.33     46.55 o
   0   8   8       61.16       54.46     30.73 o
   2   8   8       83.74       81.74     48.50 o
   4   8   8       18.33        9.81     19.84 o
   6   8   8      145.88      175.33     46.14 o
   8   8   8       25.63       13.04     29.23 o
  -7   9   8       29.97       33.54     45.80 o
  -5   9   8      112.82       83.19     38.79 o
  -3   9   8       64.81       55.23     29.39 o
  -1   9   8      171.88      139.46     52.23 o
   1   9   8        8.44       23.73     30.48 o
   3   9   8      143.72      122.66     49.38 o
   5   9   8       51.47       42.04     27.30 o
   7   9   8      210.49      289.52     67.95 o
  -6  10   8      104.76      125.19     40.73 o
  -4  10   8       42.43       35.25     24.79 o
  -2  10   8       18.22        7.57     21.20 o
   0  10   8       38.05       35.36     47.34 o
   2  10   8      152.22      106.33     54.46 o
   4  10   8      230.00      159.60     56.00 o
   6  10   8       83.66       82.29     36.37 o
  -5  11   8       94.33       30.05     28.33 o
  -3  11   8       16.61       10.25     30.35 o
  -1  11   8       27.60       12.45     36.80 o
   1  11   8       70.13       37.86     48.85 o
   3  11   8      128.16       73.52     46.87 o
   5  11   8        7.35        9.72     26.71 o
  -4  12   8      113.58       77.46     72.66 o
  -2  12   8        5.50       12.71     76.47 o
   0  12   8       79.97       59.61     86.99 o
   2  12   8       78.23       53.64     44.13 o
   4  12   8       34.77       37.56     41.13 o
 
